# Supplementary material for: Novel lncRNAs LINC01221, RP11-472G21.2 and CRNDE are markers of differential expression in pediatric patients with T cell acute lymphoblastic leukemia
Source: Cancer Cell Int. 2024 Feb 9;24:65. doi: 10.1186/s12935-024-03255-y (PMC10858595; doi:10.1186/s12935-024-03255-y)
Supplement: Supplementary file 4 — Supplementary Material 4 [file 12935_2024_3255_MOESM4_ESM.xlsx]

## Sheet: Sheet1
Gene	Gene symbol	Gene_Biotype	Chr	Start	End	Strand	baseMean	log2FoldChange	lfcSE	stat	pvalue	padj	Con_3	Con_2	Con_1	573	643	632	599	598	597	566	538	534	448	445	296	711	708	676	656	649	450	721	688	682	678	667	647	428
ENSG00000157554	ERG	protein_coding	chr21	39751949	40033704	-	4085.17	6.94157	0.362748	19.1361	1.26458e-81	3.85885e-77	51.8831	36.6426	23.1913	2729.41	4751.57	7518.36	3600.14	4081.81	2890.81	4558.16	6123.09	8995.29	6262.1	2899.9	6574.5	4941.13	2957.27	3643.05	2740.75	3463.64	3778.78	4415.4	2720.12	4894.01	2571.87	5864.01	6132.09	5165.84
ENSG00000118513	MYB	protein_coding	chr6	135502453	135540311	+	16700.7	5.57135	0.442572	12.5886	2.44044e-36	3.72351e-32	430.197	381.971	365.011	16373.6	17887.7	29816.1	14776.5	13920.4	5539.59	22310.1	14894	34492.8	21812.3	21753.4	33380.2	10148.2	12399.8	16125.9	11059.3	24923.4	2483.45	10480.4	20989.4	22315.1	20200.7	26213.1	28841.2	13304.6
ENSG00000107447	DNTT	protein_coding	chr10	98064085	98098321	+	14469.8	9.67728	0.79529	12.1682	4.58867e-34	4.66744e-30	37.8314	15.5453	6.0499	26308.7	19795.5	7057.5	3234.65	10640.6	4787.62	17320.4	7706.32	30298.3	923.883	25703.3	31897.6	8328.48	16662.8	282.083	10075.7	61460.1	6568.72	6968.83	4133.68	23057	17705.5	26736	20071.8	17369.1
ENSG00000156265	MAP3K7CL	protein_coding	chr21	30449792	30548210	+	1599.45	-5.75522	0.477191	-12.0606	1.705e-33	1.3007e-29	9176.82	26570.3	3052.17	104.511	298.178	304.927	235.12	351.496	150.844	153.114	299.415	319.405	204.054	97.9133	384.915	573.457	255.452	177.97	46.3121	263.956	317.841	197.721	223.016	237.626	257.631	168.277	226.111	136.091
ENSG00000257698	RP11-620J15.3	lincRNA	chr12	58325311	58329958	-	1538.43	4.97058	0.423189	11.7455	7.44607e-32	4.54433e-28	51.8831	47.7464	64.5323	2161.13	1214.97	1155.6	3452.31	1680.75	1005.25	752.579	1461.25	2534.07	3658.62	1996.81	1197.3	842.565	1289.36	2003.94	1711.69	1689	384.689	1474.44	1272.77	1716.89	1925.57	3006.16	1602.58	1721.48
ENSG00000095932	C19orf77	protein_coding	chr19	3474405	3480540	-	3031.27	6.90079	0.617645	11.1728	5.54353e-29	2.61596e-25	31.346	37.7529	16.1331	1896.12	1650.36	2163.08	10205.6	1137.82	3566.23	3261.79	1349.5	3797.26	8314.95	4212.36	4527.1	2122.97	3377.81	7745.26	1778.38	4868.26	229.552	2173.81	5040.39	2409.82	2223.18	952.617	3227.03	2559.07
ENSG00000265369	U3	lincRNA	chr18	24267585	24283602	-	1283.31	9.43545	0.845038	11.1657	6.0009e-29	2.61596e-25	0	0	6.0499	796.894	841.872	323.985	2465.27	630.383	601.126	984.57	2053.26	2718.79	1206.89	2086.39	1947.79	637.53	1192.59	1875.81	1717.25	905.778	158.921	1860.84	505.728	822.622	2381.98	3767.68	1583.82	1858.97
ENSG00000156298	TSPAN7	protein_coding	chrX	38420623	38548169	+	7887.72	9.65248	0.873573	11.0494	2.2064e-28	8.41605e-25	6.48538	13.3246	13.1081	8702.38	12989.3	10336.3	31815.7	1572.66	5396.63	3091.05	5792.96	11520.7	8715.88	8059.1	19762.2	5449.44	2340.34	13236.5	5863.11	6789.8	0	1311.74	8088.27	9370.81	12020.9	10914.2	11866.1	5816.83
ENSG00000172995	ARPP21	protein_coding	chr3	35680437	35835988	+	6168.76	7.79164	0.708853	10.9919	4.18015e-28	1.4173e-24	16.2135	16.6557	60.499	6233.31	7900.24	11006	5077.2	3865.63	5625.15	7162.02	12840.7	6459.29	4074.93	6772.69	5844.32	8146.93	8070.59	669.168	8714.08	10122.2	7.56765	9326.8	3460.13	11384.3	6913.85	9087.89	5548.58	8318.38
ENSG00000112655	PTK7	protein_coding	chr6	43044006	43129457	+	3702.68	3.42246	0.318107	10.7588	5.38475e-27	1.59569e-23	502.617	224.297	420.468	4329.73	3729.45	3664.32	3977.26	4255.08	3012.39	3574.52	5374.12	5466.44	1889.81	5368.57	4587.06	3573.16	4129.93	4168.06	4734.95	3542.2	1140.19	2536.48	6277.11	3793.85	5878.88	4477.87	4936.93	4109.38
ENSG00000197959	DNM3	protein_coding	chr1	171810621	172387606	+	421.235	-3.77808	0.351359	-10.7527	5.75213e-27	1.59569e-23	4256.57	2435.06	644.314	168.897	177.275	168.923	111.74	120.466	272.421	184.665	185.109	215.502	170.216	144.787	247.583	211.442	121.678	117.46	161.166	106.839	95.8569	209.02	150.93	145.115	295.388	197.749	214.649	263.764
ENSG00000229124	VIM-AS1	antisense	chr10	17256238	17271984	-	142.233	-3.58343	0.341405	-10.4961	9.00126e-26	2.28894e-22	1012.8	1061.52	275.27	80.2492	47.4712	132.539	69.8377	53.632	70.9194	49.1821	59.7125	33.6722	50.2445	53.1232	68.6657	37.3762	97.4847	85.4257	67.6157	42.4215	88.2893	64.4007	105.876	56.2321	53.303	53.2401	57.3093	54.7169
ENSG00000196465	MYL6B	protein_coding	chr12	56546040	56553431	+	1366.16	2.7721	0.264876	10.4657	1.24214e-25	2.91567e-22	195.642	158.784	305.52	1900.79	1422.65	1011.8	2481.57	1446.41	1122.33	1089.43	1230.08	1591.25	1265.34	1697.86	1533.86	1089.25	996.194	1856.23	1436.6	1279.72	1021.63	1442.8	1404.55	2461.52	1623.52	2057.35	1288.94	1840.73
ENSG00000187699	C2orf88	protein_coding	chr2	190744335	191068210	+	834.963	-4.60985	0.441802	-10.4342	1.73066e-25	3.77222e-22	8991.98	7006.5	1431.81	174.495	278.893	162.859	159.463	141.094	467.168	337.779	319.035	148.158	78.9556	333.322	210.833	375.897	331.59	158.393	288.061	145.333	78.1991	163.826	293.976	204.975	312.045	343.208	156.298	284.809
ENSG00000182487	NCF1B	pseudogene	chr7	72634611	72649979	+	462.963	-3.63136	0.354488	-10.244	1.25976e-24	2.56277e-21	2634.15	2745.97	2367.53	172.629	210.653	239.957	273.531	196.376	182.364	79.8049	178.284	116.41	168.165	230.2	235.978	190.084	172.911	169.962	179.691	127.265	2207.23	358.158	328.892	97.9527	355.354	85.5644	295.924	340.929
ENSG00000111644	ACRBP	protein_coding	chr12	6747241	6756626	-	641.467	-3.6821	0.363575	-10.1275	4.17198e-24	7.95675e-21	4390.6	5379.79	1119.23	255.678	297.437	270.276	167.611	208.752	200.375	193.016	267.853	157.778	307.619	563.522	200.194	352.404	195.681	488.528	269.536	249.816	554.961	228.227	297.355	233.091	226.538	246.235	366.779	272.182
ENSG00000203306	AP001007.1	pseudogene	chr11	124958377	124960411	+	71.6334	-4.09069	0.405495	-10.0881	6.23488e-24	1.11916e-20	659.347	499.671	188.555	31.7264	7.41737	44.1798	10.4757	51.9818	24.7655	14.8474	36.6805	32.7101	26.6603	27.0824	44.4876	12.8147	24.1933	23.1361	22.2298	19.6396	12.6128	25.9862	18.0215	25.3952	39.9773	19.0143	31.2596	30.866
ENSG00000272168	CASC15	lincRNA	chr6	21665003	22214734	+	10713.9	5.96059	0.593326	10.0461	9.56192e-24	1.62101e-20	149.164	44.4152	383.16	8595.07	3974.23	3593.29	11786.3	6921.83	4922.71	5961.24	12195	22255.4	4524.05	17525.4	28751.6	11298.3	9413.32	27176	11692	7363.28	1312.99	10011.5	8948.8	9492.35	16201.9	16317.1	22986.2	16193.4
ENSG00000158517	NCF1	protein_coding	chr7	74188309	74203659	+	768.791	-4.08597	0.413286	-9.88655	4.76155e-23	7.64731e-20	5265.05	4455.96	4717.91	350.857	261.833	289.334	350.353	398.527	272.421	199.512	284.914	181.83	274.806	267.699	330.756	269.108	286.761	143.266	176.912	202.681	4834.47	371.716	877.422	125.162	268.736	53.2401	337.604	221.674
ENSG00000172986	GXYLT2	protein_coding	chr3	72937224	73047289	+	6977.05	9.44276	0.980938	9.62625	6.19463e-22	9.45145e-19	5.40449	11.1038	17.1414	10659.2	9601.04	3854.9	16287.3	7358.32	13043.5	6985.71	3026.57	6283.23	9118.86	2828.03	1156.68	25138.1	13408.8	24.9158	13875.1	11657.3	12.6128	25319.6	1001.32	1513.73	3088.24	4089.98	2174.63	3816.16
ENSG00000198948	MFAP3L	protein_coding	chr4	170907748	170954182	-	496.418	-6.04924	0.632268	-9.56752	1.09503e-21	1.51886e-18	5938.45	5198.8	1207.96	25.1945	31.8947	186.248	73.3296	19.8026	215.01	61.2456	22.1789	73.1168	14.3556	43.7485	31.9151	37.3762	91.0806	27.5854	53.722	8.64142	21.4417	38.4144	72.086	81.6273	105.496	76.0572	53.1413	89.7919
ENSG00000211777	TRAV3	TR_V_gene	chr14	22191960	22192568	+	29.5411	-5.19702	0.543047	-9.57013	1.06776e-21	1.51886e-18	147.002	213.193	313.586	7.46505	10.3843	5.19762	2.32792	12.3766	3.37712	4.63982	3.41214	3.84825	3.07619	9.37468	13.5397	3.20367	11.3851	0	3.70497	1.57117	8.82893	3.38951	6.75806	1.81394	6.66288	1.90143	12.5038	12.627
ENSG00000117632	STMN1	protein_coding	chr1	26210672	26233482	-	38055.3	4.45604	0.473364	9.41355	4.79648e-21	6.36368e-18	1371.66	1028.21	3393.99	50926.5	97623.7	22918.9	40855.1	47862.9	10847.3	24319.1	15191.7	62116.6	35511.6	33531.1	70036.1	30565.2	27211	59539	36548.6	47102	7758.11	42045.7	35505.7	62118.4	49793.9	57520.2	46076.7	46228.8
ENSG00000162444	RBP7	protein_coding	chr1	10057264	10076078	+	53.2844	-5.71817	0.610176	-9.37136	7.16058e-21	9.10437e-18	559.905	642.91	83.6903	3.73252	2.96695	4.33135	10.4757	4.95065	30.394	8.35167	12.7955	4.81032	2.05079	10.4163	9.67123	2.13578	4.2694	5.33911	12.9674	1.57117	3.78383	13.558	11.2634	3.62788	15.5467	3.80286	15.6298	7.01499
ENSG00000140749	IGSF6	protein_coding	chr16	21652609	21663981	-	358.141	-3.36284	0.364126	-9.23537	2.57398e-20	3.1418e-17	1905.62	2933.63	700.78	261.277	94.2006	187.981	115.232	362.223	262.289	154.97	171.46	161.627	227.638	191.66	135.397	184.745	217.028	174.411	115.78	102.911	107.208	255.343	185.847	70.7436	167.682	164.474	196.936	218.868
ENSG00000120885	CLU	protein_coding	chr8	27454434	27472548	-	1640.09	-5.34708	0.582205	-9.18419	4.14651e-20	4.86656e-17	19144.8	16256	2716.4	314.465	122.387	963.292	335.221	267.335	795.873	441.711	242.262	188.564	173.292	616.646	272.729	332.114	236.952	112.121	157.461	49.4918	219.462	211.279	646.521	153.278	197.665	163.523	232.363	359.168
ENSG00000127954	STEAP4	protein_coding	chr7	87905744	87936206	-	157.231	-4.87685	0.531604	-9.17384	4.56465e-20	5.1589e-17	1712.14	1483.47	231.913	54.1216	16.3182	19.0579	51.2143	48.6814	54.0338	28.7669	19.6198	56.7617	23.5841	71.8725	58.9945	17.0862	26.328	31.1448	7.40993	18.854	18.9191	55.362	65.3279	12.6976	43.3087	39.93	54.1833	81.3739
ENSG00000124766	SOX4	protein_coding	chr6	21593972	21598847	+	62263.7	4.3329	0.472927	9.16188	5.09992e-20	5.558e-17	2034.25	2576.08	5709.09	45198.1	22997.6	48251.2	106501	54901.1	32700.6	32196.6	42152.7	189211	63790	49851.4	88792.5	67664.7	31187.3	117370	61621.9	48743.9	21933.6	134998	86663.1	57279.7	78063.4	90236.2	85803.5	74955.2
ENSG00000101162	TUBB1	protein_coding	chr20	57594309	57601709	+	3475.7	-7.0948	0.789539	-8.986	2.56396e-19	2.6979e-16	47104.4	36185.1	8437.59	130.638	89.0084	108.284	57.0342	233.506	1192.12	139.195	372.776	21.1654	104.591	138.537	61.8959	558.507	594.158	58.7302	94.4767	105.268	122.344	167.216	649.9	46.2555	95.5013	77.0079	271.959	102.419
ENSG00000105810	CDK6	protein_coding	chr7	92234235	92465908	-	131169	4.08433	0.455235	8.97192	2.91383e-19	2.96385e-16	7392.26	7106.44	11300.2	154626	162409	82361.5	254180	158541	126855	145530	123841	131908	185754	123158	82692.9	266386	225172	92451.1	122763	300700	18480.2	62351.1	183798	156264	76806.3	168906	183274	57720.8
ENSG00000167912	RP11-25K19.1	antisense	chr8	60031599	60033905	+	1896.33	3.73052	0.417779	8.92942	4.28257e-19	4.10064e-16	112.413	133.246	229.896	1819.6	1534.65	2474.93	2826.1	1680.75	1004.13	1698.17	840.24	3095.92	2870.09	2103.05	3543.54	1367.97	1675.03	2913.37	2480.48	1256.15	403.608	1466.53	2654.79	4398.8	1932.23	2251.29	2354.89	1975.42
ENSG00000233614	DDX11L10	pseudogene	chr16	61553	64093	+	217.436	-7.84106	0.87816	-8.92896	4.3002e-19	4.10064e-16	2259.07	3211.22	404.335	1.86626	5.19216	4.33135	8.14774	0.825108	31.5197	14.8474	8.53035	11.5448	33.8381	4.16652	8.7041	10.6789	11.3851	20.4666	0	1.57117	0	3.38951	14.6425	1.81394	0	9.50715	5.20994	1.403
ENSG00000245694	CRNDE	lincRNA	chr16	54952775	54963101	-	1125.92	6.24646	0.703306	8.88157	6.59242e-19	6.09599e-16	11.8899	28.8699	9.07485	1314.78	1490.89	71.9004	2132.38	891.117	2179.36	869.502	711.431	1822.15	6.15238	1255.17	865.575	1878.42	1632.33	753.704	2027.54	1897.97	455.32	792.015	2137.8	1392.2	1322.58	1330.05	1346.25	899.322
ENSG00000168671	UGT3A2	protein_coding	chr5	36035119	36071460	-	1970.03	8.42659	0.954865	8.8249	1.09554e-18	9.55158e-16	1.0809	11.1038	7.05822	1404.36	1524.27	2154.41	3316.13	181.524	2275.05	4159.13	530.588	8764.39	194.825	1428.08	760.158	2319.46	5659.8	160.173	2892.65	3193.4	132.434	13.558	4072.86	1846.59	892.826	2346.37	1450.45	3468.21
ENSG00000205302	SNX2	protein_coding	chr5	122110691	122165803	+	1295.71	-2.00065	0.22667	-8.82625	1.08241e-18	9.55158e-16	3570.2	4075.1	4126.03	1146.82	1324	823.823	1173.27	1480.24	1091.93	965.082	906.776	572.428	1374.03	809.347	866.542	909.842	1129.97	953.92	1093.89	885.353	8663.7	1151.3	798.577	1208.08	772.894	662.649	697.089	677.648
ENSG00000138735	PDE5A	protein_coding	chr4	120415550	120550146	-	705.992	-3.17351	0.360854	-8.79446	1.43741e-18	1.21841e-15	5322.34	3579.87	1373.33	254.745	299.662	328.316	336.385	275.586	694.56	326.643	481.112	312.67	178.419	347.905	344.296	595.883	545.772	202.886	320.48	257.671	176.579	490.349	363.809	403.602	618.537	485.815	355.318	495.258
ENSG00000113319	RASGRF2	protein_coding	chr5	80256491	80525975	+	272.334	-3.44831	0.393553	-8.762	1.91815e-18	1.54601e-15	1711.06	1010.45	1603.22	205.289	80.1076	100.487	86.1332	158.421	115.948	238.487	208.141	159.702	95.362	128.121	155.707	174.066	218.451	75.6373	94.4767	54.9909	94.5957	73.4394	31.5376	97.9527	143.252	172.079	165.676	172.569
ENSG00000174175	SELP	protein_coding	chr1	169558087	169599431	-	372.825	-5.14896	0.587675	-8.76159	1.92523e-18	1.54601e-15	5319.09	2538.33	595.915	63.4529	71.2068	89.2258	66.3459	113.865	181.239	66.8134	58.8594	55.7997	101.514	22.9159	64.7972	177.27	73.2914	53.3911	42.6071	75.416	5.0451	20.3371	195.984	134.232	57.7449	36.1272	61.4772	96.8069
ENSG00000259291	RP11-617F23.1	antisense	chr15	90617747	90625439	-	309.505	1.97845	0.228555	8.65635	4.87095e-18	3.81121e-15	73.501	87.7201	94.7818	361.122	282.602	459.989	292.155	302.815	364.728	167.033	436.754	463.714	267.629	283.324	376.211	411.138	319.493	349.711	287.135	259.243	302.706	309.575	307.492	447.136	287.614	318.49	395.955	356.362
ENSG00000153162	BMP6	protein_coding	chr6	7727030	7881655	+	127.891	-5.49935	0.636487	-8.64016	5.61342e-18	4.28234e-15	1222.49	1390.2	410.385	13.997	23.7356	40.7147	9.3117	9.9013	43.9025	71.4532	17.9137	24.0516	8.20318	11.4579	3.86849	17.0862	31.3089	3.5594	7.40993	12.5693	12.6128	49.7128	47.3064	9.0697	12.2153	6.65501	29.1756	40.687
ENSG00000070081	NUCB2	protein_coding	chr11	17229700	17371521	+	23042.9	2.76404	0.32187	8.58745	8.89173e-18	6.51249e-15	3857.72	2516.12	4825.8	29809.8	18878	25056.9	16921.7	39796.6	21537	28071.8	19709.4	40833.8	19790.2	23001.3	36604.6	24982.2	31377.2	15576.8	26093.2	28689.5	7948.56	16986	35154.3	21092.5	23534.4	38657	25874.6	18022.9
ENSG00000170271	FAXDC2	protein_coding	chr5	154198051	154238812	-	540.32	-3.90038	0.454244	-8.58653	8.96361e-18	6.51249e-15	5679.03	2938.07	1092.01	335.927	214.362	83.1619	98.9368	147.694	362.477	183.737	212.406	121.22	78.9556	232.284	119.923	355.607	212.047	157.504	209.331	247.459	218.201	284.719	616.11	231.277	167.682	124.544	189.642	214.659
ENSG00000173114	LRRN3	protein_coding	chr7	110731062	110765510	+	265.005	-4.84028	0.567028	-8.53621	1.3869e-17	9.84218e-15	1281.94	628.475	3837.65	54.1216	95.6841	36.3833	77.9855	75.0849	79.9251	132.699	85.3035	44.2549	28.7111	116.663	76.4027	53.3945	167.93	13.3478	77.8043	21.9963	116.037	42.9338	14.6425	15.4185	47.7506	38.9793	64.6032	94.0009
ENSG00000175970	UNC119B	protein_coding	chr12	121148238	121161443	+	1857.71	1.78296	0.210832	8.45676	2.74908e-17	1.90655e-14	648.538	403.068	700.78	2899.24	2090.96	2416.89	2032.28	1986.86	1317.07	1874.49	1731.66	1705.74	2089.76	1853.06	2109.29	1502.52	1774.65	1747.67	2618.49	2368.53	1651.01	2716.13	2125.41	2638.37	1411.42	1794	1692.19	2115.72
ENSG00000124772	CPNE5	protein_coding	chr6	36708552	36807778	-	672.524	-4.55127	0.53909	-8.4425	3.10629e-17	2.06062e-14	3288.09	3021.35	7583.55	231.416	341.199	133.406	114.068	398.527	174.484	467.694	180.843	144.309	182.521	203.118	105.416	134.554	259.722	90.7648	84.288	58.1332	262.345	605.592	101.371	74.3715	65.5183	99.8251	269.875	154.33
ENSG00000169403	PTAFR	protein_coding	chr1	28473677	28520447	-	1115.39	-5.06866	0.600268	-8.444	3.06664e-17	2.06062e-14	13052.9	9409.37	2556.08	256.611	159.473	336.979	144.331	501.666	690.057	96.5082	492.201	97.1684	296.34	317.697	251.452	175.134	284.627	97.8836	70.3944	84.0575	44.1446	151.398	506.855	142.394	383.116	80.8108	381.367	169.763
ENSG00000237819	AC002454.1	antisense	chr7	92465797	92546501	+	840.098	8.06291	0.961306	8.38746	4.96768e-17	3.22529e-14	6.48538	0	4.03327	542.149	769.181	219.166	1117.4	514.868	392.871	440.783	543.383	2011.67	3047.48	911.427	471.956	341.725	906.536	119.24	697.46	3179.26	5.0451	86.9974	987.803	1857.47	214.323	1966.08	1392.09	775.858
ENSG00000198429	ZNF69	protein_coding	chr19	11998599	12025144	+	321.612	2.30432	0.275899	8.35204	6.70928e-17	4.26529e-14	89.7145	52.1879	71.5905	342.459	319.689	233.893	360.828	259.084	362.477	537.291	338.655	381.939	268.654	332.28	374.277	543.556	298.858	281.193	464.047	273.383	218.201	500.518	360.43	297.486	365.348	559.021	245.909	272.182
ENSG00000267886	CTD-2291D10.4	lincRNA	chr19	23258003	23283163	+	305.095	4.89774	0.587488	8.33675	7.63573e-17	4.75519e-14	2.16179	6.66228	25.2079	55.9878	291.503	217.434	537.751	477.738	222.89	267.254	93.8339	501.235	272.756	199.993	435.205	248.818	389.939	418.23	339.931	537.339	93.3344	136.71	550.782	599.507	210.991	640.782	373.031	395.646
ENSG00000142405	NLRP12	protein_coding	chr19	54296857	54327648	-	291.426	-4.76998	0.575498	-8.28844	1.14747e-16	7.003e-14	2770.34	3001.36	478.95	87.7143	54.8885	66.7028	48.8864	132.842	168.856	23.1991	142.457	48.1032	87.1588	59.373	67.6986	45.9193	86.8112	30.2549	81.5093	41.6359	5.0451	40.6741	112.634	53.5112	147.694	27.5707	162.55	85.5829
ENSG00000173210	ABLIM3	protein_coding	chr5	148521046	148640105	+	207.656	-5.91258	0.717829	-8.23676	1.76944e-16	1.05871e-13	2622.26	1935.39	547.516	7.46505	14.093	24.2556	26.7711	20.6277	93.4335	40.8304	21.3259	45.217	18.4572	22.9159	20.3096	22.4257	22.7701	7.11881	3.70497	0	12.6128	21.4669	47.3064	11.7906	38.8668	13.31	46.8894	105.225
ENSG00000177602	GSG2	protein_coding	chr17	3627211	3630067	+	1218.82	3.69624	0.449672	8.21986	2.03748e-16	1.19565e-13	52.964	73.2851	186.539	1475.28	1172.69	1339.25	957.941	2348.26	540.338	536.363	529.735	1511.4	614.213	2154.09	1043.53	2051.42	533.675	1543	1488.47	1214.51	1437.85	2566.99	875.169	2361.75	1215.98	1408.01	1996.45	897.919
ENSG00000164161	HHIP	protein_coding	chr4	145567173	145666423	+	3805.79	8.2008	0.999653	8.20365	2.33197e-16	1.34264e-13	7.56628	5.5519	30.2495	4952.12	2944.7	11582	1415.38	7365.74	409.757	1044.89	9724.6	1439.25	577.299	5242.53	9297.92	35.2404	189.277	3619.02	576.122	3050.42	8.82893	2931.93	2802.34	6701.6	9746.68	5794.61	8435.93	6630.57
ENSG00000134955	SLC37A2	protein_coding	chr11	124932963	124959131	+	199.057	-4.0167	0.491231	-8.17681	2.9146e-16	1.64702e-13	1490.56	1794.38	394.252	113.842	41.5373	78.8306	45.3945	157.596	100.188	38.9745	95.5399	75.0409	72.8032	87.497	107.351	42.7156	76.8492	56.9505	41.6809	44.7783	30.2706	46.3233	57.4435	23.5812	174.345	30.4229	160.466	94.0009
ENSG00000185245	GP1BA	protein_coding	chr17	4835592	4838325	+	609.676	-3.53329	0.433142	-8.15735	3.42456e-16	1.90001e-13	5632.55	3296.72	997.225	478.696	189.143	291.067	125.708	311.066	373.734	126.203	655.131	177.982	139.454	161.453	168.279	405.798	293.166	342.593	169.502	194.039	263.607	380.755	495.591	232.184	286.504	357.469	298.008	227.286
ENSG00000213160	KLHL23	protein_coding	chr2	170550998	170633499	+	1408.97	4.80555	0.589708	8.14903	3.66844e-16	1.99897e-13	54.0449	49.9671	64.5323	2360.82	3956.43	751.922	1815.78	1878.77	854.41	1966.36	258.47	1764.42	3032.1	1260.37	1797.88	366.286	1640.16	1696.95	774.338	1875.97	155.137	806.703	911.212	3938.06	1303.7	2004.11	1399.39	712.723
ENSG00000108846	ABCC3	protein_coding	chr17	48712138	48769613	+	518.225	-5.35886	0.66052	-8.1131	4.93441e-16	2.64164e-13	5887.65	5338.71	833.878	97.0456	55.6303	106.551	73.3296	224.429	108.068	48.2541	180.843	55.7997	21.5333	120.829	100.581	82.2275	81.8302	25.8057	42.6071	29.8522	16.3966	65.5305	194.857	26.3021	209.881	24.7186	271.959	185.196
ENSG00000081377	CDC14B	protein_coding	chr9	99252523	99382112	-	175.414	-5.03006	0.623068	-8.07305	6.85639e-16	3.60729e-13	2206.11	1336.9	368.036	33.5927	22.2521	43.3135	46.5585	21.4528	111.445	55.6778	32.4153	31.7481	25.6349	32.2906	21.2767	60.8697	49.0981	4.44925	12.0411	23.5675	17.6579	50.8426	57.4435	7.25576	54.4135	7.60572	54.1833	123.464
ENSG00000054392	HHAT	protein_coding	chr1	210501596	210849638	+	478.329	1.854	0.230962	8.02731	9.96361e-16	5.15321e-13	108.09	133.246	188.555	388.182	296.695	640.174	527.275	294.564	643.903	396.241	422.252	616.682	523.978	415.611	605.419	512.587	493.827	562.386	675.23	597.829	451.537	518.595	583.446	684.762	564.124	587.542	451.18	509.288
ENSG00000184060	ADAP2	protein_coding	chr17	29233362	29286340	+	176.006	-4.0689	0.508303	-8.00488	1.19587e-15	6.08201e-13	1062.52	1742.19	488.025	65.3192	39.3121	82.2957	73.3296	187.3	110.319	47.3261	104.07	30.786	63.5746	33.3322	34.8164	20.2899	46.9634	37.3737	64.8369	43.9927	59.28	23.7266	132.909	20.8603	59.9659	45.6343	125.038	82.7769
ENSG00000116729	WLS	protein_coding	chr1	68564142	68698803	-	89.8795	-5.09367	0.636583	-8.00158	1.22833e-15	6.14468e-13	933.895	847.22	239.979	27.0608	7.41737	17.3254	24.4432	14.852	65.2909	20.4152	31.5623	48.1032	3.07619	16.6661	5.80274	8.54312	11.3851	8.89851	9.26242	10.9982	3.78383	19.2072	6.75806	9.0697	19.9886	13.31	29.1756	63.1349
ENSG00000260455	CASC14	lincRNA	chr6	22135186	22147422	-	526.57	5.27958	0.66116	7.98533	1.40145e-15	6.89762e-13	6.48538	4.44152	34.2828	443.237	319.689	144.667	453.945	462.061	319.7	404.592	665.367	648.43	193.8	1467.66	1440.05	485.89	404.17	994.853	345.488	531.84	30.2706	546.841	296.228	400.881	1401.43	905.081	524.12	868.456
ENSG00000254614	AP003068.23	protein_coding	chr11	64945077	64949305	-	137.717	-3.90921	0.490384	-7.97173	1.56463e-15	7.57853e-13	770.68	1476.81	231.913	34.5258	35.6034	32.052	30.263	37.1299	52.9081	22.2711	52.8882	87.5477	83.0572	38.5403	46.4219	58.734	32.7321	31.1448	72.2469	41.6359	116.037	65.5305	136.288	90.697	15.5467	75.1065	62.5192	25.254
ENSG00000166831	RBPMS2	protein_coding	chr15	65032091	65067786	-	111.223	-4.61492	0.580942	-7.94386	1.95985e-15	9.34451e-13	583.684	1152.58	586.84	26.1277	12.6095	89.2258	11.6396	60.2329	72.0451	25.983	28.1502	14.4309	13.3302	31.2489	21.2767	10.6789	11.3851	64.0693	6.48369	18.854	61.8025	25.9862	55.1908	10.8836	36.6458	12.3593	35.4276	35.075
ENSG00000119862	LGALSL	protein_coding	chr2	64681103	64688515	+	350.128	-4.61512	0.583624	-7.90769	2.62212e-15	1.23098e-12	4734.33	1784.38	795.562	181.96	75.6572	131.673	25.6072	80.8606	187.993	80.7328	97.246	58.6858	14.3556	81.2472	83.1726	121.739	60.4832	99.6633	39.8284	27.4954	74.4153	39.5443	265.817	128.79	132.147	100.776	46.8894	252.54
ENSG00000117643	MAN1C1	protein_coding	chr1	25943959	26112698	+	265.539	-4.66125	0.590542	-7.89317	2.94614e-15	1.36214e-12	1546.76	1353.55	2694.22	47.5897	122.387	182.783	27.9351	165.847	61.9138	94.6523	116.866	55.7997	35.8889	48.9567	95.7452	87.567	170.064	10.6782	12.9674	53.4197	30.2706	32.7653	30.4113	33.5579	89.9489	28.5215	83.359	120.658
ENSG00000173083	HPSE	protein_coding	chr4	84213614	84256306	-	376.176	-4.65699	0.592861	-7.85511	3.9943e-15	1.8192e-12	3730.18	3182.35	1005.29	99.845	89.0084	254.683	38.4108	212.053	174.484	60.3176	196.198	52.9135	110.743	54.1648	84.1397	100.382	111.716	48.052	21.3036	27.4954	98.3795	32.7653	331.145	50.7903	146.583	52.2893	112.535	54.7169
ENSG00000179921	GPBAR1	protein_coding	chr2	219124219	219128582	+	400.474	-4.45311	0.567247	-7.85038	4.14767e-15	1.86126e-12	1552.17	5328.72	1242.25	202.489	63.7894	152.464	45.3945	372.124	194.747	72.3812	208.994	38.4825	57.4223	95.8301	122.825	149.505	129.505	42.7128	106.518	45.5639	92.0731	223.708	148.677	51.6973	84.3965	37.0779	252.161	99.6129
ENSG00000186187	ZNRF1	protein_coding	chr16	75032928	75144892	+	5415.75	3.61353	0.460504	7.8469	4.26462e-15	1.88601e-12	579.361	566.294	326.695	3719.46	3954.2	5324.1	6413.43	4145.34	4685.18	4855.11	4565.44	8792.29	7835.06	7854.94	10451.7	5746.32	5662.65	9345.21	5023.94	3259.39	306.49	4869.59	10347.7	7446.22	7344.71	4633.79	9006.94	4579.39
ENSG00000170684	ZNF296	protein_coding	chr19	45574758	45579846	-	132.408	-3.55166	0.453134	-7.83798	4.57836e-15	1.99584e-12	549.096	776.156	841.944	50.3891	66.7563	36.3833	31.427	136.968	69.7937	84.4447	101.511	30.786	100.489	65.6228	36.7507	45.9193	83.9649	40.9331	29.6397	18.854	4645.28	92.6466	75.465	34.4649	68.8497	12.3593	100.031	58.9259
ENSG00000145416	MARCH1	protein_coding	chr4	164445450	165305202	-	1562.18	-3.54959	0.45421	-7.81486	5.50224e-15	2.3648e-12	6973.95	12384.1	6198.12	412.444	794.4	564.808	299.138	1556.15	887.056	513.164	2188.89	299.202	451.175	694.768	439.074	556.371	1430.25	366.619	478.867	593.901	949.741	621.41	917.97	547.81	778.446	666.451	810.666	366.183
ENSG00000125772	GPCPD1	protein_coding	chr20	5525085	5591672	-	2769.38	-1.72527	0.221458	-7.79052	6.67348e-15	2.82835e-12	8715.27	7476.19	5834.12	1507.01	1889.2	2117.16	1922.87	1783.06	2114.07	2865.55	2461.01	1816.38	2153.33	2405.13	1795.95	2515.95	2249.97	2247.76	3535.46	1363.77	2851.74	2757.93	1975.61	1462.94	2215.41	2094.43	2474.72	2940.68
ENSG00000135604	STX11	protein_coding	chr6	144471663	144509507	+	1006.36	-3.97268	0.510413	-7.78328	7.06705e-15	2.95412e-12	7031.24	8808.65	2568.18	383.517	178.017	592.529	150.151	1156.8	543.716	279.317	442.725	234.743	239.943	688.518	313.348	226.393	361.476	404.882	292.692	267.098	211.894	180.774	919.096	195.905	521.926	147.361	621.024	216.062
ENSG00000250400	LINC00977	lincRNA	chr8	130228713	130253496	-	1120.98	8.16842	1.05185	7.76578	8.11448e-15	3.34613e-12	6.48538	6.66228	0	2446.67	1981.92	190.579	939.318	847.386	686.68	1594.24	777.115	958.215	4111.84	1355.16	736.948	1844.25	2910.31	0	1636.67	1668.58	49.1897	569.438	307.492	2439.75	33.3144	1950.87	194.852	1143.44
ENSG00000186635	ARAP1	protein_coding	chr11	72396114	72504644	-	5056.22	-2.03857	0.263743	-7.72938	1.08073e-14	4.39714e-12	16923.6	21840.1	7985.87	4145.9	2863.11	3626.21	2201.05	4916.82	3798.13	2878.54	4081.77	2810.19	5687.88	4282.15	4259.21	4748.91	3695.88	3771.19	3896.7	3220.89	4352.66	5297.8	4215.9	3090.95	3972.19	2361.58	4352.38	2296.71
ENSG00000128283	CDC42EP1	protein_coding	chr22	37956454	37965412	+	141.233	-4.27059	0.553822	-7.71114	1.24701e-14	5.00692e-12	773.922	1533.44	453.742	35.459	29.6695	59.7726	82.6413	79.2104	63.0395	64.0295	21.3259	22.1274	22.5587	64.5811	31.9151	14.9505	67.5988	14.2376	14.8199	108.411	107.208	21.4669	45.0537	18.1394	64.4078	14.2607	43.7635	82.7769
ENSG00000154146	NRGN	protein_coding	chr11	124609742	124617106	+	3722.29	-6.48013	0.841103	-7.70432	1.3154e-14	5.21291e-12	48438.2	38685.7	8201.65	129.705	73.432	233.893	47.7225	514.868	1994.75	93.7243	432.489	55.7997	153.81	152.078	191.49	542.488	548.618	492.088	105.592	828.791	102.163	56.4918	1370.76	106.115	154.357	127.396	267.791	122.061
ENSG00000165512	ZNF22	protein_coding	chr10	45495923	45500774	+	2367.39	1.74523	0.226634	7.70063	1.35401e-14	5.29712e-12	629.082	598.495	1062.77	2296.43	3581.11	2227.18	2814.46	2642	1618.76	2488.8	1799.05	2295.48	3649.39	2181.18	2432.31	2415.57	3001.39	2674.89	2813.92	3515.49	2352.28	2093.59	2364.19	3706.79	1900.03	2101.08	2105.86	2925.25
ENSG00000164930	FZD6	protein_coding	chr8	104310661	104345094	+	2428.3	4.0396	0.528628	7.64167	2.14414e-14	8.28207e-12	151.326	135.466	205.697	2575.44	4103.29	6213.75	2142.85	2094.95	1666.04	1967.28	3915.43	574.352	5033.68	1661.4	1562.87	1490.77	2232.19	1285.83	3882.81	2392.1	1207.04	1068.83	5908.8	6990.92	1538.01	2405.31	972.174	2613.79
ENSG00000172159	FRMD3	protein_coding	chr9	85857905	86153461	-	169.243	-3.27564	0.429378	-7.6288	2.3695e-14	9.03816e-12	552.338	1523.44	469.876	33.5927	45.9877	77.098	73.3296	99.013	105.816	89.0845	76.7732	172.209	66.6508	63.5395	100.581	60.8697	62.6179	49.8317	74.0993	109.982	61.8025	53.1023	202.742	43.5345	94.3908	57.0429	151.088	168.36
ENSG00000188906	LRRK2	protein_coding	chr12	40590546	40763087	+	1235.3	-4.61225	0.60512	-7.62204	2.497e-14	9.40692e-12	9869.67	10891.7	5037.55	398.447	260.35	335.247	160.627	1172.48	578.612	195.8	628.687	165.475	52.2953	470.817	304.644	214.646	520.155	184.199	225.077	95.8412	100.902	230.487	774.924	113.371	590.775	136.903	606.436	272.182
ENSG00000215246	RP11-43F13.3	antisense	chr5	987295	997423	-	886.272	7.7068	1.01191	7.61607	2.61511e-14	9.73172e-12	0	0	14.1164	1191.61	1329.19	182.783	2003.18	395.227	2282.93	2033.17	226.054	817.754	471.683	343.738	1515.48	1544.17	2213.68	943.242	1251.35	1941.18	0	45.1935	867.284	1426.66	495.274	372.68	331.352	576.632
ENSG00000167261	DPEP2	protein_coding	chr16	68021297	68034489	-	785.496	-2.49779	0.328191	-7.6108	2.72414e-14	1.00153e-11	3157.3	3682.02	2044.87	242.614	382.736	567.407	1202.37	556.948	899.438	327.571	605.655	405.991	579.35	605.188	326.887	673.839	671.719	379.077	627.992	452.496	418.744	437.247	530.508	324.695	602.991	355.567	494.944	437.736
ENSG00000169704	GP9	protein_coding	chr3	128779610	128781249	+	195.155	-6.56168	0.86362	-7.59788	3.01017e-14	1.09352e-11	2568.21	1944.28	508.192	26.1277	5.9339	6.93016	5.81981	39.6052	74.2965	26.9109	17.0607	3.84825	3.07619	4.16652	4.83561	35.2404	19.2123	0	5.55745	6.28467	2.52255	4.51935	82.2231	10.8836	27.762	5.70429	12.5038	12.627
ENSG00000164100	NDST3	protein_coding	chr4	118954773	119179803	+	5791.78	6.76495	0.893253	7.57339	3.63622e-14	1.3054e-11	46.4786	78.837	53.4408	6025.23	4496.41	2552.03	2883.13	2803.72	4391.38	7768.91	3977.7	18840.1	919.781	11615.2	16896.6	4178.65	8602.84	1904.28	6380.88	11328.9	0	112.984	6177.99	6490.28	8953.8	7598.12	9420.61	7671.6
ENSG00000030582	GRN	protein_coding	chr17	42422614	42430470	+	5868.84	-3.30609	0.43711	-7.5635	3.92357e-14	1.39218e-11	30505.1	44408.6	14272.7	2958.02	1561.36	5078.94	1221	6755.99	4331.71	1970.07	4370.1	2723.6	2737.81	2780.11	2744.69	1983.07	2262.07	2914.26	2197.05	3260.17	2473.36	891.441	7109.48	2137.73	3398.07	1774.99	3593.81	1912.29
ENSG00000136457	CHAD	protein_coding	chr17	48541857	48546327	-	20.3921	-3.15738	0.417594	-7.56088	4.00346e-14	1.4042e-11	97.2807	92.1616	104.865	8.39818	11.1261	12.9941	4.65585	9.07619	14.6342	17.6313	11.9425	6.73444	6.15238	6.24979	14.5068	9.61101	10.6735	8.00866	12.0411	3.14233	12.6128	38.4144	5.63172	9.97667	7.77336	5.70429	13.5458	15.433
ENSG00000169684	CHRNA5	protein_coding	chr15	78857862	78887611	+	232.821	4.52869	0.600973	7.53559	4.86144e-14	1.68576e-11	17.2944	2.22076	14.1164	186.626	402.021	410.612	684.41	145.219	198.124	235.703	292.591	402.142	158.937	232.284	281.433	209.306	267.549	153.054	272.315	293.808	25.2255	27.1161	293.976	273.905	152.136	403.103	170.886	312.869
ENSG00000170909	OSCAR	protein_coding	chr19	54597933	54606000	-	403.838	-4.40439	0.586171	-7.51383	5.74214e-14	1.96878e-11	2827.63	4521.47	765.312	191.292	68.2398	214.835	77.9855	305.29	183.49	38.9745	187.668	54.8376	86.1334	111.455	79.3041	102.517	140.179	42.7128	111.149	71.4881	61.8025	65.5305	304.113	47.1624	248.747	29.4722	280.295	88.3889
ENSG00000163563	MNDA	protein_coding	chr1	158801107	158819296	+	1872.65	-4.34065	0.579054	-7.49611	6.57394e-14	2.22893e-11	15037.4	19383.9	2732.54	831.419	494.739	464.321	382.944	1336.68	762.102	258.902	1414.33	313.633	732.134	901.011	743.717	542.488	554.311	243.819	368.644	375.509	119.821	223.708	1786.38	354.625	841.744	245.285	735.643	252.54
ENSG00000197766	CFD	protein_coding	chr19	859453	863453	+	362.001	-4.27233	0.570506	-7.48867	6.95771e-14	2.33313e-11	1916.43	4136.17	1029.49	143.702	87.525	174.12	101.265	449.684	126.079	45.4702	193.639	35.5963	81.0064	96.8717	126.693	43.7835	95.35	54.2809	42.6071	33.7801	73.154	80.2184	279.333	77.9994	187.671	86.5151	195.894	141.703
ENSG00000161570	CCL5	protein_coding	chr17	34198495	34207797	-	5714.11	-4.54129	0.607903	-7.47041	7.99434e-14	2.6516e-11	54865.3	41308.4	21652.6	3481.51	854.481	3860.97	465.585	3472.88	2105.07	1007.77	1109.8	912.998	1162.8	861.429	2124.77	2237.23	3166.47	752.814	925.316	1107.67	5721.15	668.863	1163.51	648.483	1571.33	449.688	1926.63	409.676
ENSG00000227165	WDR11-AS1	antisense	chr10	122521324	122610721	-	92.632	-4.98045	0.672043	-7.41091	1.25439e-13	4.11588e-11	802.026	1051.53	197.63	4.66565	28.9277	25.9881	81.4774	5.77576	27.0169	29.6948	19.6198	17.3171	7.17778	18.7494	4.83561	16.0184	15.6545	25.8057	26.861	49.4918	16.3966	7.90885	19.1478	8.16273	1.11048	5.70429	27.0917	51.9109
ENSG00000161911	TREML1	protein_coding	chr6	41117080	41122075	-	311.931	-6.25638	0.844462	-7.40872	1.27527e-13	4.13987e-11	4110.65	3049.11	714.896	81.1824	24.4773	19.0579	13.9675	21.4528	131.707	18.5593	30.7093	12.5068	14.3556	26.0408	14.5068	63.0055	44.1171	5.33911	12.9674	24.3531	0	9.03869	203.868	10.8836	14.4362	7.60572	14.5878	40.687
ENSG00000085514	PILRA	protein_coding	chr7	99965153	99997719	+	1006.04	-3.58814	0.485793	-7.38615	1.51144e-13	4.85491e-11	5717.95	9055.15	1866.39	431.106	177.275	536.221	325.909	1346.58	651.783	255.19	681.575	406.953	286.086	546.856	467.12	422.885	404.882	263.396	257.495	112.338	230.813	575.087	605.973	236.719	595.217	467.752	895.067	349.347
ENSG00000134755	DSC2	protein_coding	chr18	28645940	28682378	-	171.076	-4.4283	0.600603	-7.37309	1.66712e-13	5.29918e-11	1369.5	1537.88	545.499	26.1277	20.7686	99.6211	51.2143	181.524	83.3022	36.1906	41.7987	50.9893	33.8381	86.4554	44.4876	28.833	29.8858	17.797	20.3773	10.2126	12.6128	37.2846	65.3279	12.6976	93.2803	65.5993	100.031	86.9859
ENSG00000153707	PTPRD	protein_coding	chr9	8314246	10612723	-	3839.96	6.85811	0.930816	7.36785	1.73404e-13	5.39941e-11	24.8606	61.0709	25.2079	3452.58	5322.71	5273.85	337.549	1955.51	3793.63	14774.1	2946.38	3511.53	3873.95	5681.06	7278.57	4187.2	6448.22	7.11881	3169.6	1562.53	22.703	209.02	7579.16	6389.6	2057.72	10890.4	1051.36	5631.64
ENSG00000163131	CTSS	protein_coding	chr1	150702672	150738433	-	11684.3	-4.29331	0.582625	-7.3689	1.72037e-13	5.39941e-11	85990.8	113505	30088.2	3523.5	2526.36	3459.88	2906.41	9303.1	5897.57	1829.02	5768.22	706.154	10043.8	3291.55	2734.06	3118.24	4454.41	1203.97	3902.26	2328.47	7522.25	4145.37	5689.16	1024.88	3989.95	655.043	5998.72	1554.52
ENSG00000153132	CLGN	protein_coding	chr4	141309609	141349122	-	437.605	5.836	0.79264	7.36274	1.8017e-13	5.49788e-11	4.32359	13.3246	8.06653	597.204	1057.72	265.079	265.383	726.92	136.21	425.935	145.869	743.675	335.305	403.111	591.879	81.1597	763.511	953.92	439.039	260.814	0	103.945	537.266	1109.22	514.152	887.017	456.39	426.512
ENSG00000174946	GPR171	protein_coding	chr3	150915619	150920988	-	285.141	-2.85704	0.38799	-7.36369	1.78901e-13	5.49788e-11	1103.6	1178.11	1430.8	128.772	95.6841	220.899	182.742	146.044	128.33	195.8	214.112	154.892	92.2858	193.743	214.701	144.165	213.47	260.726	35.1972	131.978	267.39	64.4007	227.521	124.255	309.824	103.628	251.119	169.763
ENSG00000163737	PF4	protein_coding	chr4	74846794	74847841	-	2813	-7.57006	1.03099	-7.34248	2.09668e-13	6.33467e-11	37944.9	31277.2	6232.4	89.5805	44.5042	32.052	15.1315	188.95	897.187	47.3261	172.313	1.92413	92.2858	11.4579	44.4876	318.231	224.144	13.3478	41.6809	54.9909	10.0902	20.3371	756.903	50.7903	31.0934	58.9443	42.7215	49.1049
ENSG00000159164	SV2A	protein_coding	chr1	149874870	149889434	-	2386.09	3.99649	0.546788	7.30903	2.69087e-13	8.05018e-11	205.37	106.597	186.539	2534.38	1466.41	3310.88	1028.94	3057.85	1606.38	1735.29	1476.6	3107.46	4788.61	2660.33	4357.86	2149.66	1790.3	2650.87	3009.36	3448.71	1843.98	59.8813	6412.27	3944.41	2629.62	1982.24	3588.6	1670.97
ENSG00000101335	MYL9	protein_coding	chr20	35169887	35178228	+	293.372	-7.01534	0.960311	-7.30527	2.76702e-13	8.19763e-11	3604.79	3262.3	849.003	6.53192	8.15911	2.59881	5.81981	4.95065	147.467	5.56778	11.0895	4.81032	20.5079	6.24979	12.5726	26.6973	41.9824	1.7797	3.70497	5.49909	15.1353	3.38951	119.392	1.81394	9.99432	16.1622	5.20994	11.224
ENSG00000178695	KCTD12	protein_coding	chr13	77454312	77460540	-	3073.48	-4.01387	0.54968	-7.30219	2.83119e-13	8.3071e-11	20928.3	28678.9	7166.11	1024.58	1128.18	1601.73	235.12	1655.17	751.971	1545.99	2247.75	776.385	851.08	1102.05	721.474	152.708	1046	308.778	3613.27	2010.31	896.767	717.446	1165.77	1594.45	1321.47	815.714	1298.32	701.499
ENSG00000247081	RP11-318M2.2	antisense	chr8	104169218	104311000	-	208.517	3.86182	0.529751	7.28988	3.10233e-13	9.01595e-11	20.537	11.1038	16.1331	292.07	208.428	406.281	226.973	146.869	216.135	139.195	355.716	79.8512	383.499	101.038	142.167	85.4312	225.567	173.521	407.546	148.475	147.569	154.788	281.586	661.181	118.821	240.531	81.275	366.183
ENSG00000166575	TMEM135	protein_coding	chr11	86748886	87034800	+	1381.34	1.09371	0.150606	7.26205	3.81275e-13	1.09761e-10	705.826	551.859	800.603	1628.31	1509.43	950.298	1904.24	1561.11	1381.24	1400.3	1378.5	1481.58	1442.73	1539.53	1485.5	1512.13	1230.3	1428.21	1456.98	1696.08	1546.32	1516.24	1089.17	1335.06	1483.6	1781.64	1553.6	1327.24
ENSG00000183570	PCBP3	protein_coding	chr21	47063608	47362368	+	3458.18	4.75954	0.658377	7.2292	4.85859e-13	1.38561e-10	147.002	95.4927	184.522	5094.89	5113.54	2195.13	3333.59	140.268	7797.76	5702.34	1402.39	6484.3	958.747	6319.58	3000.98	8602.92	3577.76	1829.53	5743.63	2136.79	250.994	5768.94	3359.88	4778.82	2182.09	4267.76	1216	5143.39
ENSG00000230830	ARPP21-AS1	antisense	chr3	35691689	35693453	-	292.262	9.74363	1.34811	7.22763	4.91511e-13	1.38875e-10	0	1.11038	0	326.596	208.428	393.287	259.564	169.972	368.106	291.381	813.796	380.977	88.1842	404.153	296.907	341.725	500.943	32.0346	425.145	326.017	2.52255	343.47	165.572	168.696	457.518	628.423	286.546	502.273
ENSG00000175097	RAG2	protein_coding	chr11	36597124	36619829	-	1356.04	8.90553	1.23246	7.22583	4.98058e-13	1.39433e-10	0	4.44152	5.04158	319.131	3131.61	3.46508	102.429	157.596	577.487	3443.67	2979.65	449.283	91.2604	2781.15	1201.17	630.055	5346	0.889851	4373.71	740.02	514.6	519.725	54.0645	797.226	3649.04	4348.57	462.642	1285.15
ENSG00000128218	VPREB3	protein_coding	chr22	24094930	24096655	-	137.488	-4.58651	0.63492	-7.22377	5.05675e-13	1.40279e-10	455.058	306.465	2098.31	25.1945	59.339	30.3195	40.7387	198.026	25.8912	47.3261	63.9776	24.0516	14.3556	27.0824	11.6055	34.1725	74.7145	21.3564	18.5248	19.6396	4988.35	51.9725	31.5376	25.3952	14.4362	9.50715	64.6032	18.239
ENSG00000196839	ADA	protein_coding	chr20	43248163	43280874	-	15807.2	3.38938	0.469465	7.21967	5.21147e-13	1.43269e-10	1152.24	1712.21	2146.71	26824.7	21682.5	8292.8	28888.4	21344.7	7366.61	11611.6	12340.9	24152.6	18020.3	28350.1	27455.6	7659.98	10773.8	4069.29	10034.9	21021.4	4210.14	16564.5	9472.55	27054	21685.4	23173.7	18566.1	26974
ENSG00000112303	VNN2	protein_coding	chr6	133065009	133084598	-	467.885	-3.66043	0.507988	-7.20575	5.77257e-13	1.57277e-10	4227.39	3035.78	633.223	200.623	416.856	115.214	290.991	196.376	264.541	64.9575	259.323	323.253	53.3207	272.907	201.162	106.789	155.122	134.367	234.339	91.1277	103.425	115.243	333.398	86.1621	440.86	269.052	277.169	197.823
ENSG00000072694	FCGR2B	protein_coding	chr1	161551101	161648444	+	129.59	-4.18374	0.581956	-7.1891	6.52189e-13	1.74575e-10	698.26	738.403	1051.67	11.1976	75.6572	25.1218	17.4594	123.766	57.411	51.038	55.4473	33.6722	67.6762	48.9567	51.2575	49.1229	108.158	22.2463	27.7873	17.2828	12.6128	70.0499	27.0322	7.25576	26.6515	10.4579	61.4772	81.3739
ENSG00000186854	TRABD2A	protein_coding	chr2	85048774	85134132	-	712.387	-4.30646	0.599007	-7.18933	6.51087e-13	1.74575e-10	4975.37	2820.37	6240.47	288.337	137.221	201.841	69.8377	389.451	260.038	263.542	621.863	107.751	128.175	117.704	236.945	326.774	412.709	51.6114	82.4355	471.35	595.322	176.254	91.2338	79.8133	141.031	54.1908	448.054	157.136
ENSG00000143669	LYST	protein_coding	chr1	235824341	236046940	-	4387.38	-2.92738	0.407545	-7.18296	6.82163e-13	1.8101e-10	17914.8	29425.1	11287.1	2545.58	5503.69	2390.91	804.298	5247.69	2680.3	2319.91	3236.42	1236.25	2190.25	2764.49	2239.86	1429.9	2538.87	3214.14	1683.91	1112.39	2527.6	2466.43	4054.84	2042.5	3783.4	1827.27	3000.92	1377.74
ENSG00000034063	UHRF1	processed_transcript	chr19	4903092	4962165	+	7684.57	4.01759	0.561953	7.14934	8.7196e-13	2.29378e-10	461.543	390.854	730.021	13455.7	18907.6	3355.93	4369.51	13275.2	2611.64	12910.8	2571.05	10694.3	8643.07	6996.64	9041.63	2891.85	14824.8	5579.37	7482.18	14937.1	1175.51	2791.83	11821	18948.4	6029.91	7716.96	7472.09	5081.66
ENSG00000164932	CTHRC1	protein_coding	chr8	104383743	104395225	+	992.154	6.97501	0.976263	7.14459	9.02623e-13	2.35415e-10	6.48538	8.88305	11.0915	461.9	253.674	5824.8	547.062	696.391	243.152	223.639	1661.71	216.464	1262.26	152.078	619.926	145.233	79.6955	228.692	1674.65	774.586	190.453	129.931	1254.75	7890.64	709.597	1141.81	566.841	803.918
ENSG00000128602	SMO	protein_coding	chr7	128828713	128853386	+	942.824	5.67554	0.794695	7.14179	9.2122e-13	2.38229e-10	15.1326	25.5388	21.1746	2390.68	2492.98	1305.47	277.023	1935.7	256.661	1246.26	439.313	991.887	78.9556	1051.01	810.449	55.5303	493.827	3130.5	207.478	1033.83	71.8927	155.917	940.497	1959.96	1463.61	1346.21	966.964	1234.64
ENSG00000102524	TNFSF13B	protein_coding	chr13	108903588	108960832	+	667.12	-4.19444	0.587798	-7.13585	9.6189e-13	2.46656e-10	4580.84	5495.27	2761.78	268.742	196.56	312.723	136.184	910.92	271.295	57.5338	344.626	55.7997	219.435	270.824	249.518	66.2092	214.893	102.333	71.3206	375.509	42.8834	216.929	325.513	204.975	306.492	96.0222	369.905	154.33
ENSG00000106624	AEBP1	protein_coding	chr7	44143960	44154161	+	17719.6	3.71102	0.520176	7.13417	9.73722e-13	2.47609e-10	755.547	683.995	3065.28	42492.9	13262.3	18104.2	15500.5	32283.2	7120.08	13912	34662.2	14475.2	8587.7	27440.7	12129.7	11212.8	20607	5745.77	45613.7	21834.5	24284.6	33582.1	8136.7	13715.2	15009.2	27136.3	17411.6	7382.58
ENSG00000173894	CBX2	protein_coding	chr17	77751931	77761782	+	2335.74	4.27659	0.599872	7.12917	1.00978e-12	2.54657e-10	84.31	103.265	214.771	932.198	3382.32	3222.52	2874.99	1703.85	2135.46	4588.78	330.978	3943.5	7309.03	1357.25	1676.99	1267.59	3687.34	4568.49	2394.34	4641.23	455.32	1169.38	2131.04	3698.62	1163.78	1849.14	3909.54	604.692
ENSG00000175538	KCNE3	protein_coding	chr11	74165886	74178774	-	131.149	-4.33286	0.608174	-7.12437	1.04561e-12	2.6153e-10	1005.23	1355.77	236.954	67.1854	37.8286	42.4472	24.4432	115.515	61.9138	9.27964	79.3323	26.9378	28.7111	37.4987	42.5534	29.9009	46.2518	24.9158	25.0085	13.3549	3.78383	23.7266	111.508	33.5579	33.3144	10.4579	80.233	64.5379
ENSG00000187164	KIAA1598	protein_coding	chr10	118643742	118886097	-	346.829	-4.51735	0.634515	-7.11937	1.08418e-12	2.68974e-10	1775.91	4238.32	1105.11	195.957	25.9608	71.0341	81.4774	182.349	253.284	104.86	199.61	60.61	39.9905	193.743	71.5671	44.8514	77.5608	72.9678	50.0171	3.14233	78.1991	63.2708	137.414	63.4879	134.368	27.5707	204.229	154.33
ENSG00000102221	JADE3	protein_coding	chrX	46771711	46920641	+	1061	2.48591	0.349632	7.11008	1.15972e-12	2.8411e-10	178.348	254.277	190.572	1266.26	1950.03	965.025	934.662	972.803	1049.16	1568.26	763.466	1280.51	1286.87	1035.38	1170.22	1024.11	1287.94	470.731	1378.25	1615.16	867.758	373.976	1558.86	2142.26	719.591	1656.15	856.513	890.904
ENSG00000131981	LGALS3	protein_coding	chr14	55590828	55612126	+	771.663	-3.83603	0.539557	-7.1096	1.16381e-12	2.8411e-10	4755.95	7118.65	1769.6	353.657	302.629	287.602	143.167	649.36	427.768	55.6778	394.102	129.879	470.657	601.021	259.189	208.239	251.895	133.478	150.977	123.337	170.272	187.553	721.986	351.904	453.076	131.199	650.2	353.556
ENSG00000010327	STAB1	protein_coding	chr3	52529354	52558511	+	1684.12	-5.26135	0.740971	-7.10061	1.24208e-12	3.00809e-10	14869.9	20587.6	3281.06	293.936	85.2998	504.169	102.429	403.478	637.149	96.5082	1256.52	91.396	250.197	197.91	106.384	54.4624	434.056	476.07	143.567	76.9872	472.978	204.5	880.801	88.883	471.954	42.7822	759.609	284.809
ENSG00000157483	MYO1E	protein_coding	chr15	59427113	59665099	-	221.734	-3.21743	0.454438	-7.08002	1.44136e-12	3.46325e-10	890.659	1239.18	1145.45	84.9149	105.327	119.545	68.6738	231.03	82.1765	71.4532	130.514	67.3444	140.479	62.4979	233.077	55.5303	86.8112	382.636	72.2469	42.4215	74.4153	100.555	76.5914	104.302	85.5069	144.509	147.962	162.748
ENSG00000267565	CTC-559E9.8	antisense	chr19	20003242	20006656	-	117.938	2.42695	0.343247	7.07058	1.5429e-12	3.67825e-10	28.1033	17.7661	26.2162	113.842	152.056	124.743	64.0179	90.7619	149.719	156.826	184.256	89.4719	85.108	107.288	115.088	152.708	226.99	73.8576	230.634	121.765	84.5055	92.6466	145.298	136.952	127.705	159.72	133.374	110.837
ENSG00000019102	VSIG2	protein_coding	chr11	124617368	124622134	-	161.74	-5.85304	0.828097	-7.06806	1.5711e-12	3.71644e-10	1854.82	1663.35	439.626	9.33131	5.19216	34.6508	4.65585	37.1299	63.0395	8.35167	23.0319	4.81032	3.07619	8.33305	12.5726	23.4936	20.6354	56.9505	1.85248	45.5639	13.874	7.90885	129.529	1.81394	9.99432	9.50715	14.5878	21.045
ENSG00000025708	TYMP	protein_coding	chr22	50964181	50968485	-	1295.97	-4.34795	0.615327	-7.06607	1.5938e-12	3.74115e-10	8567.19	10724.1	6459.28	428.307	247.74	835.951	190.89	1734.38	633.772	178.169	366.805	108.713	119.971	473.942	469.055	289.398	673.854	160.173	115.78	153.974	450.275	242.915	880.801	201.347	517.484	135.952	668.956	258.152
ENSG00000145014	TMEM44	protein_coding	chr3	194308402	194354418	-	641.196	3.43615	0.487029	7.05532	1.722e-12	4.01121e-10	73.501	58.8502	64.5323	533.751	1503.5	867.136	309.614	295.389	272.421	202.296	753.23	733.092	954.645	767.682	730.178	209.306	441.883	1615.97	709.501	1410.91	311.535	508.426	781.682	541.461	642.968	948.814	1005.52	705.708
ENSG00000166928	MS4A14	protein_coding	chr11	60146003	60185161	+	137.645	-4.09223	0.581299	-7.03981	1.92497e-12	4.45003e-10	934.976	1218.09	436.601	61.5866	29.6695	65.8365	26.7711	119.641	43.9025	15.7754	100.658	28.8619	63.5746	68.7476	58.0274	34.1725	81.8302	10.6782	27.7873	54.2053	15.1353	55.362	94.6128	7.25576	38.8668	9.50715	100.031	51.9109
ENSG00000196284	SUPT3H	protein_coding	chr6	44777054	45345690	-	929.24	1.48518	0.211054	7.03696	1.96485e-12	4.50808e-10	417.226	316.458	335.769	850.082	1052.52	6349.76	1027.78	1183.21	1113.32	883.421	840.24	1067.89	1781.12	1064.55	1500.01	796.646	973.423	815.103	871.594	1001.62	1140.19	843.988	871.79	6674.39	708.486	966.877	717.929	972.278
ENSG00000074181	NOTCH3	protein_coding	chr19	15270444	15311792	-	17165.8	6.86688	0.977808	7.02273	2.17578e-12	4.95477e-10	163.215	216.524	113.94	34628.5	25870.3	8971.09	4552.26	4343.37	34744.9	25670.3	45631.4	11537.1	12126.3	39816.3	2308.52	37951.7	47132.1	199.327	48675.9	27133.3	104.686	1236.04	403.231	22747.7	3885.57	25933.6	3720.94	10825.5
ENSG00000205730	ITPRIPL2	protein_coding	chr16	19125254	19132946	+	182.698	-3.89779	0.555406	-7.01792	2.25189e-12	5.09011e-10	915.52	1731.08	634.231	97.0456	43.7625	78.8306	54.7062	186.474	83.3022	75.1651	157.812	32.7101	19.4825	108.33	33.8493	41.6477	81.1186	26.6955	50.0171	13.3549	85.7667	68.92	132.909	37.1858	91.0593	15.2114	128.164	91.1949
ENSG00000155465	SLC7A7	protein_coding	chr14	23242431	23299029	-	1061.59	-4.14235	0.590895	-7.01029	2.37823e-12	5.33616e-10	6887.48	9977.88	3329.46	492.693	134.996	452.193	159.463	1127.92	451.408	257.046	959.665	99.0925	247.121	282.282	341.394	215.714	287.473	147.715	177.838	141.405	161.443	780.717	620.615	156.906	471.954	153.065	861.723	347.944
ENSG00000170153	RNF150	protein_coding	chr4	141780961	142134031	-	1867.15	6.26457	0.894014	7.00724	2.43067e-12	5.41401e-10	18.3753	16.6557	46.3826	1594.72	2148.81	1657.17	730.968	388.626	3431.15	8744.2	950.281	2240.64	625.492	1662.44	1525.15	5296.74	2417.19	1260.03	6523.52	139.048	13.874	30.5056	1922.67	1535.5	1505.81	3376.94	612.688	1864.58
ENSG00000121211	MND1	protein_coding	chr4	154265801	154336270	+	281.079	4.15951	0.594718	6.9941	2.66971e-12	5.90335e-10	12.9708	12.2142	27.2245	500.158	603.774	132.539	247.924	542.921	73.1708	197.656	255.911	381.939	267.629	243.742	367.507	64.0734	196.392	251.828	244.528	685.029	124.866	83.6079	216.258	854.365	156.578	585.641	288.63	251.137
ENSG00000137338	PGBD1	protein_coding	chr6	28249314	28270326	+	372.802	2.3624	0.337961	6.99016	2.74565e-12	6.02759e-10	77.8246	63.2917	96.7984	326.596	522.183	379.426	464.421	497.54	400.751	563.274	302.827	317.481	425.54	327.072	546.424	289.398	412.709	396.874	596.5	172.043	268.652	267.771	951.76	538.74	328.702	302.327	320.932	280.6
ENSG00000267218	AC005336.5	pseudogene	chr19	16013110	16014048	-	237.42	6.22625	0.890893	6.98877	2.77299e-12	6.04414e-10	2.16179	4.44152	4.03327	29.8602	220.296	128.208	240.94	139.443	287.055	418.512	105.776	232.819	532.181	136.454	516.444	396.187	498.808	214.454	138.936	359.012	0	411.26	97.9919	145.115	101.054	193.946	1018.02	74.3589
ENSG00000146192	FGD2	protein_coding	chr6	36973422	36996846	+	1273.5	-4.51955	0.646863	-6.98688	2.81072e-12	6.08291e-10	6481.06	12933.7	6740.6	273.407	318.205	387.223	219.989	1254.16	362.477	260.758	849.623	80.8133	335.305	345.822	243.715	174.066	559.292	101.443	193.585	95.0556	7401.17	961.491	667.922	79.8133	370.9	39.93	662.704	252.54
ENSG00000176890	TYMS	protein_coding	chr18	657604	673578	+	2493.37	4.14794	0.594823	6.9734	3.09373e-12	6.64825e-10	115.656	73.2851	280.312	4359.59	6569.57	1362.64	2720.18	5416.84	1139.21	1347.4	660.249	4983.49	1895.96	1529.11	3796.92	773.152	2074.93	2417.73	1268.95	4089.75	485.591	677.902	4334.17	5463.59	2407.52	2987.15	3954.34	2629.22
ENSG00000153786	ZDHHC7	protein_coding	chr16	85007787	85045141	-	2888.3	-1.32748	0.19039	-6.9724	3.11585e-12	6.64897e-10	6880.99	7862.61	3974.78	2548.38	2106.53	2609.21	2613.1	3468.76	2358.35	2403.43	3120.4	2146.36	2809.59	2342.63	2372.35	2141.12	1968.19	2885.79	2956.56	1890.11	3023.28	3012.14	2423.89	2289.19	2039.95	1724.6	2589.34	2310.74
ENSG00000005961	ITGA2B	protein_coding	chr17	42449548	42466873	-	1015.82	-5.41795	0.779159	-6.95359	3.56116e-12	7.54645e-10	11973.1	9245.03	2584.32	208.088	49.6964	160.26	86.1332	399.352	709.194	68.6693	234.585	47.1411	559.867	51.0399	58.0274	275.516	199.239	21.3564	29.6397	73.0593	58.0187	67.7902	690.448	62.5809	138.81	76.0572	161.508	154.33
ENSG00000179967	PPP1R14BP3	pseudogene	chr4	140036084	140036528	-	504.452	2.08854	0.300404	6.95244	3.59023e-12	7.55557e-10	130.789	138.798	117.973	607.468	257.383	298.863	391.091	783.028	446.905	622.664	300.268	684.989	943.366	685.393	517.411	447.446	481.019	400.433	381.612	542.838	696.224	729.874	513.613	676.599	514.152	678.811	435.551	700.096
ENSG00000114757	PEX5L	protein_coding	chr3	179512746	179754841	-	2846.38	6.65145	0.95741	6.94733	3.72256e-12	7.7665e-10	16.2135	34.4218	44.3659	6698.95	4208.62	88.3595	2602.62	319.317	2295.31	9042.08	1691.57	6970.15	272.756	2357.21	4749.54	8286.83	6998.97	356.83	4633.99	2719.69	15.1353	116.373	349.166	916.039	2339.78	3664.06	4530.56	3379.82
ENSG00000116990	MYCL	protein_coding	chr1	40361098	40367928	-	137.694	-4.39524	0.632716	-6.94662	3.74136e-12	7.7665e-10	1161.96	1163.68	435.593	31.7264	45.246	70.1679	30.263	102.313	48.4053	22.2711	41.7987	50.0273	10.254	24.9991	58.0274	29.9009	34.1552	14.2376	17.5986	12.5693	0	76.8289	18.0215	38.0927	115.49	49.4372	58.3513	94.0009
ENSG00000127399	LRRC61	protein_coding	chr7	150019728	150035239	+	1598.92	2.38571	0.343562	6.94405	3.81027e-12	7.85611e-10	398.851	152.122	453.742	2186.33	1559.13	1268.22	2125.4	1652.69	1543.34	2836.79	1224.11	1308.41	3671.95	1719.73	1055.13	1329.52	1949.69	2107.17	2402.67	2176.85	1442.9	1250.73	1559.99	2712.75	1446.96	1194.1	1087.83	952.636
ENSG00000134986	NREP	protein_coding	chr5	110998318	111333161	-	17325.1	3.69798	0.533069	6.93715	4.00098e-12	8.13933e-10	1107.92	1425.73	1910.76	13143.1	61194	9136.55	41879.4	8776.68	19559.1	19545.7	9219.6	17550	35929.9	13198.5	15127.7	17713.1	28979.3	18302.5	19893.8	29471.2	1556.41	13838.2	20112	20318.8	12279.7	12543.7	12305.9	9084.42
ENSG00000187098	MITF	protein_coding	chr3	69788586	70017488	+	99.6468	-4.88221	0.703697	-6.93794	3.97865e-12	8.13933e-10	703.664	1150.35	320.645	33.5927	9.64258	51.1099	29.0991	44.5559	42.7768	25.983	55.4473	28.8619	4.10159	2.08326	7.73698	18.1541	24.1933	7.11881	3.70497	7.85584	2.52255	19.2072	30.4113	9.97667	19.9886	13.31	51.0574	72.9559
ENSG00000134504	KCTD1	protein_coding	chr18	24034874	24237365	-	1751.26	3.0558	0.441291	6.92469	4.36922e-12	8.82958e-10	190.238	242.063	265.187	1681.5	1031.76	862.805	2398.93	1276.44	1478.05	1576.61	2522.42	2299.33	1601.67	3640.5	3473.9	977.12	973.423	1734.32	2510.12	1167.38	344.328	2869.78	1535.21	1259.78	3620.16	2304.53	2394.49	2803.19
ENSG00000229418	RP11-35J23.1	antisense	chr10	98052442	98066452	-	157.848	5.52634	0.798589	6.92012	4.51247e-12	9.05909e-10	1.0809	2.22076	8.06653	214.62	137.963	37.2496	74.4936	107.264	112.571	88.1566	632.952	196.261	34.8635	246.867	186.655	179.406	207.066	10.6782	163.019	272.598	252.255	117.503	20.2742	114.278	147.694	270.954	342.814	239.913
ENSG00000074657	ZNF532	protein_coding	chr18	56529832	56653712	+	217.929	-4.08619	0.591643	-6.90651	4.96728e-12	9.90697e-10	1326.26	1811.03	954.876	42.924	52.6633	69.3016	60.526	113.865	175.61	76.093	133.927	53.8755	28.7111	49.9983	27.0794	119.604	158.679	24.9158	36.1234	17.2828	132.434	123.152	95.7392	16.3255	86.6174	13.31	127.122	173.972
ENSG00000136689	IL1RN	protein_coding	chr2	113864791	113891593	+	258.862	-4.40669	0.638251	-6.90432	5.04433e-12	9.9953e-10	2005.06	2039.77	1158.56	112.909	26.7025	95.2897	31.427	265.685	191.37	36.1906	75.0671	62.5341	227.638	132.287	96.7123	49.1229	52.6559	32.0346	12.9674	20.4252	22.703	105.075	72.086	25.3952	93.2803	22.8172	109.409	72.9559
ENSG00000253883	IGHV3-19	IG_V_pseudogene	chr14	106653371	106653661	-	1077.82	8.91761	1.29439	6.88941	5.60245e-12	1.10296e-09	6.48538	0	1.00832	5135.02	128.321	796.102	130.364	1194.76	79.9251	47.3261	2976.24	1502.74	1822.13	2104.09	60.9287	1393.6	2650.59	4.44925	2081.27	1288.36	0	732.134	30.4113	438.066	1620.19	2961.48	203.187	789.888
ENSG00000151023	ENKUR	protein_coding	chr10	25270908	25305089	-	107.971	-5.24964	0.766381	-6.8499	7.39014e-12	1.44558e-09	1342.47	854.993	281.32	12.1307	23.7356	7.79643	26.7711	8.25108	75.4222	15.7754	20.4728	15.393	30.7619	37.4987	17.4082	27.7651	37.0015	1.7797	11.1149	0	0	55.362	18.0215	9.97667	6.66288	20.9157	16.6718	47.7019
ENSG00000136869	TLR4	protein_coding	chr9	120466610	120479149	+	1063.11	-4.74753	0.693385	-6.84688	7.5476e-12	1.45862e-09	7570.6	12479.6	2669.01	218.353	111.261	326.584	65.1819	1158.45	458.162	89.0845	789.911	64.4582	162.013	295.823	240.814	143.097	231.259	93.4344	93.5504	57.3476	538.565	131.061	486.58	140.58	516.373	96.973	376.157	162.748
ENSG00000166349	RAG1	protein_coding	chr11	36532259	36614706	+	3965.87	7.29806	1.06591	6.84679	7.55239e-12	1.45862e-09	32.4269	7.77266	44.3659	1828	9133.01	2610.07	1280.36	532.195	659.663	13763.6	3957.23	2493.67	143.556	14743.2	3762.11	7688.81	14888.8	5.33911	6581.87	1007.12	51.7123	1512.85	300.734	1681.52	12039.8	4338.11	702.299	5254.23
ENSG00000246859	STARD4-AS1	antisense	chr5	110847924	111075423	+	1563.65	3.45591	0.504999	6.84339	7.7341e-12	1.48431e-09	116.737	129.915	226.871	1074.03	3128.65	1302.87	1968.26	551.997	3448.03	864.862	2701.56	1561.43	819.292	1468.7	1169.25	3070.18	3986.91	724.339	1846.93	2778.61	256.039	1727.52	1856.21	959.574	1894.48	1399.45	1458.78	1290.76
ENSG00000125656	CLPP	protein_coding	chr19	6361463	6368919	+	3185.97	1.49963	0.219236	6.84028	7.90395e-12	1.50743e-09	1120.89	1083.73	1426.77	3268.76	2768.9	2418.63	3438.34	4077.69	2944.84	2489.73	4990.26	3976.21	2871.11	4055.07	4417.82	2714.58	2973.64	4249.04	4595.09	3517.84	2356.06	2255.15	2885.69	3726.74	3724.55	3026.13	3341.65	4492.4
ENSG00000138061	CYP1B1	protein_coding	chr2	38294116	38337044	-	556.325	-5.21487	0.763128	-6.83355	8.28407e-12	1.57011e-09	6083.29	6194.81	443.659	158.632	11.8678	56.3076	46.5585	226.905	1257.41	45.4702	70.8019	44.2549	20.5079	408.319	88.9753	145.233	156.545	27.5854	107.444	124.122	5.0451	47.4531	248.922	122.441	157.688	28.5215	112.535	269.376
ENSG00000164023	SGMS2	protein_coding	chr4	108745719	108836203	+	334.709	-4.55405	0.666802	-6.82969	8.5096e-12	1.6029e-09	2175.85	4143.94	598.94	69.0517	85.2998	58.9064	51.2143	221.129	87.805	203.224	372.776	49.0652	17.4318	74.9974	41.5863	40.5798	95.35	24.9158	162.092	20.4252	15.1353	63.2708	87.8548	87.0691	173.235	71.3036	193.81	85.5829
ENSG00000181577	C6orf223	protein_coding	chr6	43968317	43973695	+	467.91	7.25102	1.06295	6.8216	9.00335e-12	1.68551e-09	2.16179	0	8.06653	166.097	510.315	1360.91	265.383	1578.43	437.899	223.639	44.3578	192.413	361.965	151.037	312.381	193.288	293.166	154.834	145.42	2639.56	2.52255	109.594	709.596	2244.75	346.47	146.41	396.997	103.822
ENSG00000011600	TYROBP	protein_coding	chr19	36395303	36399197	-	2072.45	-4.18836	0.614317	-6.81792	9.23681e-12	1.71867e-09	14367.3	20391	5066.79	816.489	275.184	1017	432.994	2542.16	1130.21	152.186	1090.18	332.874	950.543	774.973	682.789	402.595	690.931	298.1	293.619	178.327	319.103	920.817	1441.72	267.556	1047.18	183.488	1361.88	600.483
ENSG00000134824	FADS2	protein_coding	chr11	61560452	61634826	+	13307.7	3.66431	0.537592	6.81615	9.35121e-12	1.72941e-09	710.149	750.617	2032.77	15093.4	10842	15141.5	15389.9	27578.4	8134.34	10472.1	2578.73	17887.6	22848.9	8350.76	23529.1	12251.9	6574.88	13158.2	5977.96	28506.5	2729.4	8714.43	38338.5	23989.3	10438.5	12580.8	18709.9	9304.69
ENSG00000177989	ODF3B	protein_coding	chr22	50968139	50971009	-	617.754	-4.74917	0.69729	-6.8109	9.69927e-12	1.7723e-09	4232.79	5669.6	3303.25	166.097	86.7832	441.798	52.3783	686.49	184.616	103.004	121.131	39.4446	28.7111	198.952	118.956	95.0422	226.99	37.3737	61.132	38.4936	203.065	98.2958	440.4	68.9297	206.549	28.5215	265.707	92.5979
ENSG00000227755	AP000344.4	pseudogene	chr22	23788785	23803020	+	249.223	6.62995	0.973378	6.81128	9.67359e-12	1.7723e-09	2.16179	2.22076	4.03327	118.508	752.121	374.229	747.264	348.196	479.55	140.123	32.4153	196.261	158.937	424.985	84.1397	312.892	535.098	29.3651	590.016	512.986	5.0451	41.8039	367.188	321.067	18.8782	140.706	45.8474	192.211
ENSG00000110076	NRXN2	protein_coding	chr11	64373646	64490660	-	3398.94	5.34578	0.785096	6.80907	9.82302e-12	1.78422e-09	36.7505	123.252	119.99	2474.66	7559.04	346.508	4286.87	1545.43	2757.98	3094.76	663.661	8118.85	1286.87	983.3	5910.09	1798.33	6567.76	5154.02	3931.9	1750.28	44.1446	1430.37	12532.8	10172.6	2290.92	5078.72	3800.13	1310.4
ENSG00000228672	PROB1	protein_coding	chr5	138727635	138730885	-	643.096	2.57314	0.379574	6.77903	1.20987e-11	2.18456e-09	103.766	86.6097	165.364	804.359	488.063	854.142	464.421	800.355	621.389	678.341	568.121	918.77	229.689	1146.84	712.769	1306.03	813.321	182.419	699.313	660.676	853.884	445.156	542.898	892.458	860.622	976.385	705.425	425.109
ENSG00000162494	LRRC38	protein_coding	chr1	13801445	13840543	-	1044.5	7.90259	1.16811	6.7653	1.33035e-11	2.38798e-09	0	5.5519	9.07485	1842.93	2483.34	1178.99	1524.79	1182.38	12.3828	1172.95	4569.71	405.991	0	1059.34	2220.51	735.776	862.419	7.11881	2129.43	1859.48	21.4417	332.172	77.7177	2201.22	521.926	647.437	355.318	1826.7
ENSG00000188747	NOXA1	protein_coding	chr9	140317802	140328858	+	45.4626	-3.69374	0.546066	-6.76427	1.33981e-11	2.39089e-09	250.768	395.296	126.04	14.9301	12.6095	17.3254	19.7874	38.7801	27.0169	21.3432	25.5911	22.1274	14.3556	23.9575	11.6055	10.6789	17.0776	6.22896	5.55745	4.7135	25.2255	11.2984	28.1586	3.62788	29.983	13.31	19.7978	75.7619
ENSG00000167992	VWCE	protein_coding	chr11	61025762	61062896	-	399.442	3.26873	0.483452	6.76123	1.36825e-11	2.42745e-09	33.5078	45.5256	58.4824	629.863	220.296	536.221	208.349	1169.18	248.781	230.135	112.601	513.742	490.14	357.279	549.326	282.991	592.735	696.753	234.339	745.519	165.227	273.42	237.658	692.925	503.047	524.795	470.978	360.571
ENSG00000105520	DKFZP761J1410	protein_coding	chr19	11466062	11476374	+	560.875	-3.30327	0.489354	-6.75027	1.4757e-11	2.58799e-09	3243.77	4309.39	962.942	170.763	132.771	789.172	162.955	268.16	586.492	209.72	343.773	324.215	137.403	271.866	221.471	576.661	406.305	217.124	262.126	194.039	51.7123	262.122	400.978	151.464	255.41	235.777	323.016	232.898
ENSG00000157107	FCHO2	protein_coding	chr5	72251808	72386349	+	159.344	-3.42406	0.507231	-6.75049	1.47346e-11	2.58799e-09	1062.52	981.577	466.851	88.6474	46.7294	64.9703	87.2972	158.421	102.439	53.8219	154.399	29.824	28.7111	70.8309	47.389	59.8018	100.331	26.6955	62.0582	14.9261	97.1182	53.1023	216.258	70.7436	107.717	30.4229	85.4429	92.5979
ENSG00000198734	F5	protein_coding	chr1	169483404	169555826	-	453.856	-3.93	0.582753	-6.74386	1.54232e-11	2.68937e-09	4817.56	2496.14	902.443	132.505	114.228	227.829	84.9693	286.313	432.271	190.233	354.863	149.12	122.022	101.038	139.266	287.262	155.833	31.1448	45.3858	51.8485	30.2706	146.879	242.164	346.462	336.475	153.065	216.733	113.643
ENSG00000138678	AGPAT9	protein_coding	chr4	84457067	84527028	+	106.129	-3.74635	0.555725	-6.74137	1.56903e-11	2.72039e-09	858.232	803.916	170.405	65.3192	50.4381	41.581	37.2468	70.9593	61.9138	31.5508	75.9201	21.1654	33.8381	64.5811	20.3096	19.222	25.6164	24.9158	27.7873	17.2828	7.56765	40.6741	179.089	23.5812	53.303	35.1765	46.8894	63.1349
ENSG00000197548	ATG7	protein_coding	chr3	11313995	11599139	+	959.847	-1.46203	0.217143	-6.73304	1.66149e-11	2.86443e-09	2535.78	2865.89	1276.53	642.927	1001.35	595.994	1283.85	957.951	709.194	759.074	869.243	708.078	811.089	887.47	597.682	706.943	846.764	714.55	805.83	940.344	679.828	717.446	1180.41	775.459	790.662	861.348	663.746	690.275
ENSG00000109436	TBC1D9	protein_coding	chr4	141541919	141677274	-	921.116	-3.53346	0.524911	-6.73154	1.67877e-11	2.87797e-09	5061.84	4954.52	4980.08	270.608	431.691	324.851	142.003	638.634	347.843	381.393	481.965	229.933	216.359	620.812	157.641	323.571	461.807	146.825	676.157	50.2774	1488.31	561.529	678.059	495.205	370.9	514.337	336.562	447.557
ENSG00000123570	RAB9B	protein_coding	chrX	103077252	103087158	-	273.628	3.30096	0.492187	6.70673	1.99027e-11	3.39292e-09	32.4269	24.4284	35.2911	283.672	530.342	215.701	316.598	255.784	185.741	247.766	114.307	380.977	554.74	182.285	344.296	151.64	276.088	554.377	245.454	666.175	30.2706	222.578	186.973	411.764	297.609	299.475	395.955	218.868
ENSG00000170458	CD14	protein_coding	chr5	140011313	140013286	-	2469.15	-5.42293	0.809581	-6.69844	2.1065e-11	3.5711e-09	25877.8	26133.9	5879.49	330.328	146.864	486.844	153.643	1368.85	1562.48	63.1015	1062.88	132.765	633.696	487.483	444.876	96.1101	540.079	175.301	65.7632	76.9872	25.2255	187.553	973.161	284.788	732.917	77.9586	853.387	282.003
ENSG00000124256	ZBP1	protein_coding	chr20	56178902	56195632	-	276.053	-4.14037	0.618385	-6.69545	2.15009e-11	3.62487e-09	1039.82	838.337	3370.8	134.371	60.8224	281.538	30.263	196.376	78.7994	92.7964	88.7157	54.8376	50.2445	78.1223	93.8109	121.739	179.315	62.2896	12.9674	33.7801	218.201	166.086	75.465	32.6509	72.1812	12.3593	153.172	99.6129
ENSG00000138650	PCDH10	protein_coding	chr4	134070470	134129356	+	7813.75	8.82389	1.31807	6.69455	2.16331e-11	3.62711e-09	10.809	29.9803	17.1414	20608.2	16884.2	47285.3	135.02	8704.89	15.7599	629.159	9878.15	10559.6	78.9556	4984.2	22996.2	513.655	36.2899	27810.5	312.143	1238.87	15.1353	2618.96	11.2634	4955.68	9901.04	11652	9119.47	7782.43
ENSG00000160062	ZBTB8A	protein_coding	chr1	33005028	33071540	+	608.686	4.73231	0.707488	6.68889	2.24864e-11	3.74957e-09	12.9708	22.2076	41.341	167.03	493.997	1328.86	1032.43	456.285	810.508	708.964	54.5943	914.922	2235.37	187.494	430.37	1780.17	979.827	191.318	503.876	394.363	59.28	448.545	705.091	767.296	144.362	760.572	454.306	956.845
ENSG00000162694	EXTL2	protein_coding	chr1	101337943	101361554	-	1071.47	2.53649	0.379344	6.68651	2.28555e-11	3.79041e-09	163.215	186.544	258.129	793.161	1563.58	1185.92	1616.74	925.772	909.57	1291.73	897.393	1266.07	1530.92	1227.04	1314.32	852.176	1059.52	1382.83	1318.97	1355.13	174.056	456.454	1312.19	1731.41	1268.17	2122.95	925.285	911.949
ENSG00000115365	LANCL1	protein_coding	chr2	211295973	211342376	-	5350.93	1.66418	0.249042	6.68234	2.35164e-11	3.87893e-09	1849.41	1431.28	2185.02	5037.97	6717.91	3700.71	7767.12	5575.26	5733.22	4440.31	5104.56	7182.76	4011.35	4529.01	5894.61	6264.24	5990.68	6075.9	7548.87	5790.54	3257.87	3928.44	5389.55	10658.7	5304.76	7205.47	5479.81	5770.53
ENSG00000227825	SLC9A7P1	pseudogene	chr12	98847613	98850923	-	126.22	-4.99884	0.748827	-6.67557	2.46277e-11	4.04039e-09	864.718	1736.64	202.672	51.3222	25.2191	58.9064	13.9675	100.663	22.5141	23.1991	35.8275	11.5448	4.10159	45.8318	29.9808	2.13578	34.1552	24.026	9.26242	4.7135	3.78383	24.8564	29.2849	9.0697	64.4078	3.80286	66.6872	30.866
ENSG00000101347	SAMHD1	protein_coding	chr20	35518632	35580246	-	5560.93	-4.48756	0.672329	-6.67465	2.47828e-11	4.0441e-09	37281.2	48434.8	27816.4	2314.16	1245.38	2133.62	316.598	5776.58	1009.76	906.621	2877.29	248.212	1840.59	1311.41	1888.79	464.532	2098.41	2872.44	513.138	358.226	3902.39	1754.64	1681.63	569.577	1978.88	233.876	3210.36	666.424
ENSG00000149418	ST14	protein_coding	chr11	130029457	130080271	+	385.423	-3.61447	0.541637	-6.67323	2.50233e-11	4.06163e-09	2292.58	2471.71	1657.67	153.033	134.996	163.725	140.839	569.325	269.044	163.322	312.211	109.675	77.9302	309.364	116.055	118.536	116.697	109.452	110.223	27.4954	89.5506	214.669	275.954	55.3252	129.926	46.585	318.848	237.107
ENSG00000149179	C11orf49	protein_coding	chr11	46958240	47185936	+	1308.88	1.69303	0.254334	6.65671	2.8002e-11	4.52107e-09	413.984	450.815	446.684	1006.85	1207.55	1070.71	1701.71	1120.5	1412.76	1429.99	915.307	2209.86	939.264	1518.7	1749.53	2348.29	1223.18	1396.18	1569.98	1537.39	794.604	1177.29	1621.93	1888.31	1435.85	1723.65	1270.18	1067.68
ENSG00000163823	CCR1	protein_coding	chr3	46243200	46249887	-	1243.64	-5.4693	0.822138	-6.65254	2.88084e-11	4.62678e-09	12938.3	13199.1	3172.16	125.973	57.1138	608.122	48.8864	968.677	613.509	27.8389	593.712	93.3201	165.089	210.409	235.978	42.7156	264.703	79.1967	35.1972	118.623	30.2706	79.0885	438.148	35.3718	237.643	59.8951	115.661	227.286
ENSG00000135709	KIAA0513	protein_coding	chr16	85061375	85127836	+	1325.37	-3.28844	0.494809	-6.64588	3.01408e-11	4.81543e-09	7481.97	9473.77	3073.35	476.83	513.282	1099.3	627.376	1240.96	784.616	493.677	1289.79	304.012	409.134	673.935	457.449	809.461	900.132	365.729	1656.12	468.993	230.813	889.181	995.688	176.859	694.05	216.763	932.578	374.601
ENSG00000117281	CD160	protein_coding	chr1	145695798	145715614	-	123.919	-2.16908	0.32655	-6.64243	3.08552e-11	4.87848e-09	509.103	310.907	397.277	128.772	71.2068	109.15	58.1981	150.995	99.062	144.762	97.246	84.6615	124.073	62.4979	89.9424	89.7028	100.331	59.62	86.1405	80.1295	39.0995	91.5167	42.801	41.7206	72.1812	136.903	118.787	72.9559
ENSG00000204103	MAFB	protein_coding	chr20	39314488	39317880	-	4405.47	-4.8976	0.737291	-6.64271	3.07975e-11	4.87848e-09	27713.1	63461.6	5228.12	828.62	1712.67	1971.63	1078.99	2699.75	2334.71	538.219	3111.02	593.593	59.473	1855.14	1040.62	423.952	842.495	339.923	559.45	255.315	124.866	357.028	1893.38	963.202	1088.27	211.059	1383.76	683.26
ENSG00000186998	EMID1	protein_coding	chr22	29601840	29655586	+	1827.57	5.96935	0.898773	6.64167	3.10156e-11	4.87856e-09	35.6696	28.8699	33.2744	303.267	855.965	2555.5	4007.52	293.739	1819.14	742.371	91.2748	1805.79	5856.04	616.646	1795.95	2185.97	3379.23	2354.55	1213.38	1336.28	16.3966	668.863	12592.5	3084.6	509.71	558.07	935.704	1495.6
ENSG00000250334	LINC00989	lincRNA	chr4	80413570	80497614	+	179.277	-7.40095	1.11464	-6.63978	3.14143e-11	4.91594e-09	2596.31	1692.22	494.075	0	0	3.46508	8.14774	5.77576	73.1708	0.927964	5.11821	6.73444	7.17778	3.12489	5.80274	22.4257	12.8082	1.7797	2.77873	4.7135	0	1.12984	32.664	0	4.44192	0	12.5038	22.448
ENSG00000243452	NBPF15	protein_coding	chr1	148555979	148596267	+	211.977	-2.51141	0.378297	-6.63874	3.16376e-11	4.92562e-09	826.886	821.682	763.296	105.444	125.354	368.165	115.232	112.215	194.747	160.538	148.428	100.055	76.9048	209.368	150.871	178.338	231.971	90.7648	190.806	102.126	1267.58	106.205	136.288	38.0927	81.065	134.051	97.9468	123.464
ENSG00000129450	SIGLEC9	protein_coding	chr19	51628165	51639908	+	315.835	-4.78547	0.72111	-6.63625	3.21764e-11	4.98407e-09	2657.93	3459.95	673.555	69.0517	35.6034	89.2258	26.7711	239.281	164.353	34.3347	246.527	17.3171	82.0318	52.0816	96.7123	34.1725	87.5227	21.3564	21.3036	33.7801	5.0451	213.539	137.414	27.2091	83.286	25.6693	139.626	68.7469
ENSG00000183850	ZNF730	protein_coding	chr19	23258012	23330021	+	224.611	3.91863	0.59069	6.63399	3.26727e-11	5.03539e-09	9.72807	2.22076	37.3077	82.1155	186.176	198.376	250.252	476.088	95.6849	212.504	80.1853	273.226	254.299	187.494	204.063	100.382	134.486	229.582	213.036	403.004	132.434	81.3482	535.013	638.507	193.223	347.962	341.772	388.631
ENSG00000164125	FAM198B	protein_coding	chr4	159045626	159094470	-	579.11	-4.99162	0.75322	-6.62704	3.42478e-11	5.25161e-09	4661.91	6792.2	1395.51	197.824	54.8885	166.324	30.263	288.788	245.404	18.5593	504.997	36.5584	115.87	154.161	79.3041	26.6973	115.274	67.6287	118.559	37.708	12.6128	57.6217	286.091	74.3715	244.306	18.0636	280.295	133.285
ENSG00000135218	CD36	protein_coding	chr7	79998891	80308593	+	1260.32	-4.72349	0.713078	-6.62409	3.49403e-11	5.33101e-09	12182.8	11542.4	3101.58	693.316	198.786	336.113	129.2	1244.26	531.333	87.2286	359.128	75.0409	92.2858	422.902	246.616	129.215	165.083	155.724	116.706	117.052	47.9285	199.981	907.833	233.998	871.727	104.579	627.276	368.989
ENSG00000179222	MAGED1	protein_coding	chrX	51546103	51645453	+	7830.02	1.87302	0.282985	6.61881	3.62098e-11	5.49722e-09	1932.64	1657.8	3363.74	7392.26	7094.72	11297	9340.8	9402.93	8317.83	7362.46	5095.18	11860.3	8043.22	8104.93	10380.1	9413.45	7244.46	8878.04	9820.94	6725.38	2410.3	8183.4	9486.06	11863.2	9885.49	9291.34	9098.63	6293.85
ENSG00000124780	KCNK17	protein_coding	chr6	39266777	39282329	-	1217.35	6.77394	1.02487	6.60957	3.85438e-11	5.82259e-09	25.9415	3.33114	8.06653	55.0547	1528.72	1497.78	3041.43	165.022	3741.84	1770.55	3190.35	1160.25	1560.65	1.04163	447.778	502.976	6083.18	65.849	247.307	2383.46	181.624	1337.73	2200.87	694.739	365.348	251.94	1072.2	500.87
ENSG00000186115	CYP4F2	protein_coding	chr19	15988833	16008930	-	182.682	5.09863	0.772347	6.60148	4.07068e-11	6.09736e-09	6.48538	2.22076	9.07485	27.0608	126.837	201.841	251.416	175.748	160.976	118.779	297.709	123.144	327.102	295.823	191.49	261.633	293.877	298.1	120.411	399.862	0	310.705	59.6962	79.8133	99.9432	108.382	548.085	218.868
ENSG00000260711	RP11-747H7.3	sense_intronic	chr14	92223103	92226142	-	49.1446	-3.70588	0.561389	-6.60128	4.07623e-11	6.09736e-09	315.622	209.862	314.595	26.1277	8.90084	21.6568	23.2792	16.5022	29.2683	21.3432	29.0032	13.4689	38.9651	11.4579	33.8493	29.9009	37.713	78.3069	10.1887	7.85584	11.3515	7.90885	4.50537	9.0697	13.3258	3.80286	18.7558	29.463
ENSG00000129667	RHBDF2	protein_coding	chr17	74466973	74497872	-	1154.67	-3.21946	0.487788	-6.60012	4.10832e-11	6.11538e-09	5311.53	6634.52	5118.21	310.733	524.408	517.163	119.888	1040.46	507.693	705.252	1138.8	184.716	1376.08	568.731	268.86	401.527	635.429	438.697	301.029	627.681	6636.83	1542.23	888.685	576.833	431.977	442.083	753.357	304.451
ENSG00000164989	CCDC171	protein_coding	chr9	15552895	16061661	+	650.144	2.93364	0.444811	6.59526	4.24504e-11	6.28823e-09	94.038	86.6097	100.832	441.371	884.151	635.842	849.693	482.688	719.326	992.921	436.754	978.418	1532.97	370.821	726.309	627.919	1097.95	856.037	720.616	399.077	55.4961	942.284	824.483	749.157	638.526	924.095	404.291	631.349
ENSG00000246082	NUDT16P1	pseudogene	chr3	131080742	131083966	+	50.1302	-4.59234	0.696638	-6.59214	4.33527e-11	6.39085e-09	350.211	600.716	91.7568	22.3951	14.8347	18.1917	11.6396	28.0537	4.50282	7.42371	23.0319	5.77238	6.15238	12.4996	9.67123	2.13578	5.69253	5.33911	22.2298	0	5.0451	14.6879	10.1371	23.5812	16.6572	4.75358	45.8474	40.687
ENSG00000229754	CXCR2P1	pseudogene	chr2	218923878	218930452	-	548.837	-6.49993	0.98678	-6.58701	4.48786e-11	6.584e-09	7329.56	4619.18	2123.51	57.8541	22.2521	72.7667	8.14774	297.864	224.015	24.1271	40.0927	4.81032	2.05079	4.16652	44.4876	89.7028	108.158	14.2376	18.5248	14.1405	2.52255	9.03869	130.656	27.2091	11.1048	1.90143	26.0497	39.284
ENSG00000244482	LILRA6	protein_coding	chr19	54720737	54746649	-	658.636	-4.04373	0.614202	-6.58371	4.58851e-11	6.69945e-09	5243.43	5700.69	1306.78	196.891	94.9423	463.454	132.692	562.724	392.871	80.7328	377.042	162.589	185.597	272.907	202.129	491.229	208.489	58.7302	79.6568	40.0648	112.254	290.368	414.494	64.3949	383.116	120.741	578.303	224.48
ENSG00000104921	FCER2	protein_coding	chr19	7753644	7767032	-	195.661	-4.04257	0.614287	-6.58091	4.67573e-11	6.79428e-09	923.086	706.202	2010.58	24.2614	127.579	56.3076	24.4432	176.573	112.571	75.1651	112.601	53.8755	56.3969	38.5403	61.8959	105.721	259.01	41.823	24.0823	19.6396	58.0187	74.5692	66.4543	12.6976	24.4306	31.3736	145.878	54.7169
ENSG00000271524	CTC-260E6.10	pseudogene	chr19	20332678	20333272	+	118.657	3.9134	0.594769	6.5797	4.71409e-11	6.81756e-09	6.48538	5.5519	14.1164	126.906	206.203	50.2437	116.396	145.219	50.6567	153.114	28.1502	208.768	127.149	96.8717	160.542	67.2771	137.332	160.173	77.8043	233.318	30.2706	58.7515	145.298	311.091	75.5126	276.658	178.18	74.3589
ENSG00000153823	PID1	protein_coding	chr2	229715242	230136001	-	187.394	-5.46327	0.830898	-6.57514	4.86061e-11	6.99314e-09	1488.4	2482.81	441.643	63.4529	2.96695	40.7147	13.9675	74.2598	95.6849	12.0635	69.9489	15.393	3.07619	24.9991	25.1452	8.54312	39.1362	5.33911	12.9674	6.28467	0	15.8177	52.9381	27.2091	53.303	10.4579	83.359	77.1649
ENSG00000183496	MEX3B	protein_coding	chr15	82334119	82338482	-	2014.18	4.65603	0.708194	6.57451	4.88133e-11	6.99314e-09	90.7954	75.5059	100.832	689.584	1375.92	2364.05	3997.05	905.144	550.47	977.146	446.137	2968.93	7768.41	1402.04	4185.71	2386.73	1068.77	4030.13	1203.19	1875.97	65.5863	5919.21	2882.31	1023.97	1589.1	605.606	3601.11	2247.6
ENSG00000132003	ZSWIM4	protein_coding	chr19	13906274	13943044	+	1368.49	1.55459	0.236505	6.57317	4.92566e-11	7.02367e-09	526.397	556.301	421.476	1621.78	965	1675.37	1506.17	1169.18	1651.41	1276.88	1499.64	1441.17	1755.48	1857.23	2344.31	1260.11	1277.26	2047.55	1409.74	1299.36	734.062	1542.23	1409.06	1808.5	1394.76	1312.94	1657.8	896.516
ENSG00000049768	FOXP3	protein_coding	chrX	49106897	49121288	-	133.216	-3.5251	0.536659	-6.5686	5.07894e-11	7.20856e-09	737.172	427.497	999.242	37.3252	24.4773	55.4413	19.7874	204.627	30.394	62.1736	145.016	27.8998	53.3207	60.4146	105.416	60.8697	85.388	17.797	52.7958	21.9963	58.0187	86.9974	45.0537	28.1161	96.6117	53.2401	33.3436	99.6129
ENSG00000080644	CHRNA3	protein_coding	chr15	78885394	78913637	-	1097.1	6.37684	0.972381	6.55796	5.45481e-11	7.70619e-09	19.4561	6.66228	18.1497	1479.01	3539.57	646.237	287.499	590.778	535.836	488.109	4321.48	1835.62	26.6603	3415.51	1226.31	618.308	996.194	72.0779	296.397	1137.53	15.1353	30.5056	156.562	744.622	2877.25	2766.58	1545.27	1025.59
ENSG00000166523	CLEC4E	protein_coding	chr12	8685901	8693559	-	88.1927	-4.14087	0.632653	-6.54524	5.94017e-11	8.35319e-09	637.729	882.753	155.281	32.6596	5.9339	25.9881	18.6234	41.2554	68.668	4.63982	65.6837	32.7101	28.7111	24.9991	13.5397	56.5982	13.5198	14.2376	33.3447	9.427	15.1353	19.2072	68.7069	7.25576	84.3965	16.1622	37.5115	54.7169
ENSG00000151725	CENPU	protein_coding	chr4	185615772	185655287	-	2653.39	3.73199	0.570418	6.54255	6.04769e-11	8.46537e-09	105.928	245.394	313.586	3811.84	3472.07	2416.89	4942.18	4029.83	1392.5	2915.66	348.038	4457.24	8457.48	1257.25	2298.85	1888.03	3003.52	2391.92	4193.1	5485.73	577.664	855.286	3107.58	4655.48	1230.41	1758.82	1754.71	2928.06
ENSG00000134489	HRH4	protein_coding	chr18	22040593	22059921	+	32.0913	-4.11163	0.629828	-6.52818	6.65723e-11	9.27605e-09	235.636	232.07	138.139	3.73252	13.3513	15.5929	12.8036	21.4528	19.137	0	10.2364	19.2413	24.6095	4.16652	1.93425	12.8147	18.5007	8.00866	3.70497	3.14233	6.30638	4.51935	9.01075	25.3952	6.66288	9.50715	5.20994	33.672
ENSG00000187189	TSPYL4	protein_coding	chr6	116571151	116575261	-	3440.08	1.42805	0.218787	6.52711	6.70526e-11	9.30051e-09	1532.71	989.349	1590.12	3548.7	4368.09	4239.53	4655.85	5103.3	3494.19	4496.91	3650.14	3734.73	3419.7	3132.18	4806.6	3012.52	2988.58	3920.68	4362.6	3698.53	2043.27	3198.57	3597.54	4739.82	3456.92	2523.2	3586.52	2431.4
ENSG00000127951	FGL2	protein_coding	chr7	76822688	76829143	-	3984.86	-4.5943	0.704233	-6.52383	6.85363e-11	9.46328e-09	21924.9	47670.9	13362.2	933.131	1140.79	1418.08	385.272	4316.14	1108.82	412.944	1430.54	208.768	2918.28	983.3	1698.27	1112.74	1028.21	531.241	522.4	428.929	63.0638	521.984	2662.68	399.974	1666.83	286.165	1948.52	491.049
ENSG00000131116	ZNF428	protein_coding	chr19	44111371	44124026	-	1341.69	1.7101	0.262192	6.52232	6.92287e-11	9.51582e-09	417.226	373.088	538.441	1409.96	1223.87	1023.93	1535.27	1174.95	1124.58	958.587	1055.2	2430.17	1381.21	1775.98	2235.99	1243.02	1041.73	1979.92	1036.46	1146.17	894.244	1526.41	1573.5	1624.38	1601.31	1744.56	1483.79	2013.3
ENSG00000073464	CLCN4	protein_coding	chrX	10125024	10205700	+	82.7171	-3.69584	0.567149	-6.51652	7.19563e-11	9.8464e-09	371.829	389.744	647.339	27.9939	22.9938	25.1218	45.3945	66.0087	29.2683	66.8134	53.7412	20.2033	10.254	33.3322	2.90137	39.5119	83.2533	41.823	22.2298	15.7117	681.089	41.8039	54.0645	21.7673	15.5467	8.55644	18.7558	101.016
ENSG00000205038	PKHD1L1	protein_coding	chr8	110374706	110542559	+	158.205	-5.0029	0.768225	-6.51228	7.40168e-11	1.00831e-08	1754.3	1292.48	466.851	7.46505	23.7356	12.9941	45.3945	24.7533	123.828	38.9745	40.9457	32.7101	18.4572	9.37468	0	41.6477	34.8668	16.0173	11.1149	14.9261	7.56765	33.8951	99.1182	15.4185	28.8725	24.7186	43.7635	165.554
ENSG00000078177	N4BP2	protein_coding	chr4	40058446	40159872	+	10390.1	1.86653	0.286975	6.50416	7.81285e-11	1.05491e-08	2942.2	2646.04	3680.36	9714.82	9310.28	17718.7	13016.6	11181	9278.06	10407.1	12517.4	12807	9256.26	11838.1	11375.3	13396.7	13607.3	9644.2	21036.8	7547.1	7830	5228.88	9958	12406.4	8405.22	18247.1	8638.07	7287.17
ENSG00000121807	CCR2	protein_coding	chr3	46395225	46402419	+	531.921	-5.16028	0.793322	-6.50465	7.78749e-11	1.05491e-08	5150.47	5720.68	1208.97	79.3161	98.651	278.939	47.7225	245.882	93.4335	37.1185	204.728	15.393	297.365	45.8318	69.6328	17.0862	25.6164	33.8143	50.0171	414.003	30.2706	149.138	83.3494	130.604	156.578	2.85215	169.844	36.478
ENSG00000196562	SULF2	protein_coding	chr20	46285092	46415360	-	2216.16	-3.58821	0.551877	-6.50183	7.93471e-11	1.06664e-08	15756.2	15247.7	5650.61	986.319	649.02	1450.14	476.061	1543.78	965.855	584.617	1412.63	510.855	191.749	1364.54	3380.09	511.519	626.89	308.778	396.431	266.313	1014.07	1458.62	1739.07	941.435	1352.56	807.157	1530.68	928.785
ENSG00000241978	AKAP2	protein_coding	chr9	112542769	112934792	+	172.565	3.10275	0.477403	6.49923	8.0734e-11	1.08053e-08	20.537	29.9803	16.1331	116.641	74.9154	248.62	122.216	78.3853	168.856	188.377	209.847	279.96	131.251	304.156	215.668	71.5486	93.2153	146.825	309.365	300.093	272.436	47.4531	309.744	121.534	212.102	321.342	207.355	213.256
ENSG00000135838	NPL	protein_coding	chr1	182758428	182799519	+	244.337	-3.64621	0.561141	-6.49786	8.14729e-11	1.08565e-08	1730.52	1985.36	391.227	207.155	68.9815	64.9703	76.8215	210.403	122.702	59.3897	171.46	57.7238	32.8127	137.495	108.318	34.1725	107.447	102.333	52.7958	25.1387	29.0093	84.7377	251.175	107.022	199.886	57.0429	192.768	172.569
ENSG00000177455	CD19	protein_coding	chr16	28943260	28950667	+	287.484	-4.16877	0.64213	-6.49209	8.4651e-11	1.1231e-08	1105.76	766.163	3629.94	25.1945	244.773	58.0401	58.1981	199.676	94.5592	158.682	147.575	40.4066	92.2858	79.164	21.2767	148.437	301.704	66.7388	40.7546	96.6268	7886.76	143.489	51.8118	34.4649	23.3201	16.1622	165.676	127.673
ENSG00000248472	DDX11L9	pseudogene	chr15	102516758	102519298	-	40.7487	-4.03473	0.621602	-6.49085	8.53539e-11	1.12752e-08	351.292	343.108	62.5156	16.7964	13.3513	38.9822	15.1315	9.07619	18.0113	13.9195	27.2971	7.6965	39.9905	11.4579	4.83561	28.833	30.5974	21.3564	5.55745	7.07025	2.52255	9.03869	9.01075	1.81394	12.2153	2.85215	19.7978	16.836
ENSG00000235568	NFAM1	protein_coding	chr22	42776416	42828401	-	1758.11	-4.56924	0.70459	-6.48497	8.87498e-11	1.16733e-08	14973.7	17569.6	3894.12	589.739	200.269	831.619	203.693	1803.69	961.352	122.491	1081.65	145.272	332.229	626.02	588.011	288.33	535.098	146.825	186.175	174.4	68.1089	294.887	1340.35	240.347	634.084	119.79	1028.44	246.928
ENSG00000099194	SCD	protein_coding	chr10	102106881	102124591	+	11495.4	3.71596	0.573308	6.48161	9.07464e-11	1.18847e-08	928.491	876.09	1108.14	20215.3	7646.57	14750	18574.5	39780.1	10596.3	10634.5	3900.08	10271	22392.6	7034.13	11747.6	10577.5	4215.32	5936.2	6656.9	30917.4	855.145	13406.6	13876.6	19432.7	8799.44	10795.4	9739.45	6208.27
ENSG00000184500	PROS1	protein_coding	chr3	93591881	93692910	-	110.548	-4.79967	0.740684	-6.48005	9.16927e-11	1.19573e-08	1324.1	916.064	140.156	15.8632	11.1261	44.1798	39.5747	32.1792	54.0338	33.4067	26.4441	24.0516	26.6603	16.6661	5.80274	37.3762	7.11567	8.89851	37.9759	0	17.6579	14.6879	82.2231	5.44182	19.9886	17.1129	22.9237	113.643
ENSG00000116701	NCF2	protein_coding	chr1	183524698	183560011	-	2184.24	-3.97983	0.614573	-6.47576	9.43378e-11	1.22499e-08	16571.2	18850.9	4597.92	867.812	418.34	839.416	387.599	1853.19	1156.1	297.876	1609.68	249.174	2128.72	698.934	780.468	477.347	579.215	326.575	369.57	326.803	2523.81	841.728	1420.32	206.789	972.78	254.792	1162.86	388.631
ENSG00000152990	GPR125	protein_coding	chr4	22346694	22517677	-	1332.56	2.75733	0.426106	6.47098	9.73693e-11	1.25899e-08	185.914	173.219	291.403	570.143	2089.47	1088.04	1252.42	731.046	1921.58	2426.63	801	1392.11	2841.38	2529.08	1430.37	402.595	1742.63	1712.96	846.585	1031.47	744.153	1526.41	1972.23	2597.56	1268.17	1683.72	1085.75	973.681
ENSG00000251606	CTD-2215E18.1	protein_coding	chr5	96424779	96519354	+	77.1056	-3.75715	0.580687	-6.47017	9.7893e-11	1.26042e-08	325.35	284.257	725.988	4.66565	25.2191	22.523	24.4432	47.0312	45.0282	34.3347	57.1534	30.786	26.6603	36.4571	10.6384	45.9193	110.293	17.797	24.0823	19.6396	52.9736	30.5056	11.2634	6.34879	13.3258	12.3593	43.7635	70.1499
ENSG00000166888	STAT6	protein_coding	chr12	57489191	57525922	-	12691.3	-1.09537	0.169392	-6.46651	1.00291e-10	1.28587e-08	22589.7	29495	20435.6	11320.7	9294.71	10660.3	10483.8	11852.7	11055.5	10269.8	10393.4	8875.03	14180.2	14194.3	15355	10084.1	10614.4	11638.4	13145.2	10504	12491.7	11983	8957.81	10560.8	15618.9	9840.85	10885.6	8576.53
ENSG00000139132	FGD4	protein_coding	chr12	32552463	32798984	+	497.934	-3.79004	0.58621	-6.46533	1.01081e-10	1.29058e-08	2468.77	4934.53	1297.7	220.219	102.36	259.881	79.1494	660.912	417.637	73.3091	593.712	95.2442	83.0572	192.702	107.351	112.128	184.296	177.97	127.821	84.0575	114.776	86.9974	457.295	120.627	319.818	109.332	254.245	206.241
ENSG00000158485	CD1B	protein_coding	chr1	158297741	158301321	-	4423.75	8.41115	1.30325	6.45399	1.08944e-10	1.38518e-08	4.32359	33.3114	6.0499	24229.7	11856.7	65.8365	6898.81	13910.5	5703.95	389.745	3436.03	895.681	11.2794	7443.5	340.427	1314.57	4878.5	4.44925	2692.58	20154.1	5.0451	9104.22	28.1586	1245.27	3161.54	406.906	1054.49	4589.21
ENSG00000145506	NKD2	protein_coding	chr5	1008944	1039058	+	1064.23	5.46622	0.847613	6.44896	1.12623e-10	1.42602e-08	27.0224	35.5322	18.1497	2243.25	1602.89	362.967	1775.04	259.084	3729.46	1997.91	79.3323	829.298	221.486	606.229	1398.46	4106.04	1732.67	259.836	2424.9	1157.95	11.3515	523.114	1136.48	1645.24	426.424	554.267	291.756	342.332
ENSG00000167513	CDT1	protein_coding	chr16	88869621	88875666	+	4467.88	3.40753	0.528587	6.44648	1.14474e-10	1.44347e-08	343.725	333.114	721.955	6567.37	7297.95	2797.19	3263.75	9560.53	1397	2563.04	1531.2	10585.6	4549.69	4251.94	6076.43	1712.9	4377.56	6264.55	1704.28	5600.43	1605.6	1762.54	6066.49	11574.7	3856.7	6635.04	6787.5	5311.75
ENSG00000163736	PPBP	protein_coding	chr4	74852755	74853914	-	5329.78	-7.36463	1.14432	-6.43579	1.22833e-10	1.54249e-08	71262.5	63999	6789	153.967	103.101	50.2437	32.5909	159.246	3034.9	194.872	388.984	22.1274	168.165	17.7077	79.3041	785.967	434.056	12.4579	81.5093	93.4845	10.0902	103.945	1055.38	29.023	57.7449	15.2114	69.8131	29.463
ENSG00000082996	RNF13	protein_coding	chr3	149530495	149679926	+	1487.91	-1.50858	0.234563	-6.43146	1.26381e-10	1.57098e-08	3458.87	4635.84	2508.69	962.991	1272.08	1116.62	1886.78	1217.86	1286.68	931.676	1415.19	1081.36	1109.48	1055.17	1466.16	1183.22	1086.56	1527.87	1146.69	1121.81	2174.44	789.756	1726.68	1133.71	1258.17	1068.6	919.033	1119.59
ENSG00000168995	SIGLEC7	protein_coding	chr19	51645556	51656783	+	84.041	-4.49354	0.698716	-6.43114	1.26646e-10	1.57098e-08	776.084	749.507	191.58	23.3283	11.8678	45.9123	13.9675	72.6095	37.1483	5.56778	22.1789	11.5448	14.3556	24.9991	13.5397	12.8147	19.9239	5.33911	1.85248	12.5693	7.56765	90.3869	33.7903	10.8836	42.1982	7.60572	68.7711	25.254
ENSG00000213876	RPL7AP64	pseudogene	chr17	7044249	7044911	+	19.2383	-5.40994	0.841053	-6.43234	1.25658e-10	1.57098e-08	197.804	214.303	38.316	13.0638	1.48347	1.73254	1.16396	8.25108	14.6342	0	8.53035	1.92413	0	4.16652	2.90137	0	0	1.7797	4.63121	1.57117	0	2.25967	1.12634	3.62788	4.44192	1.90143	6.25192	2.806
ENSG00000050438	SLC4A8	protein_coding	chr12	51785101	51902980	+	1630.12	2.4658	0.383537	6.42912	1.28343e-10	1.57919e-08	254.011	489.678	226.871	1338.11	1054.75	1684.9	1892.6	1052.01	1976.74	2086.99	2976.24	1394.03	1825.21	2506.16	2039.66	3388.42	2259.94	1277.83	1845.07	963.911	368.292	1297.05	2541.03	1158.2	1430.3	1985.09	2266.32	2063.81
ENSG00000134072	CAMK1	protein_coding	chr3	9799026	9811676	-	50.0855	-2.64565	0.411492	-6.42942	1.2809e-10	1.57919e-08	166.458	345.328	89.7402	30.7933	20.0269	22.523	24.4432	27.2286	33.7712	8.35167	46.0639	25.0136	42.0413	12.4996	48.3561	35.2404	39.1362	19.5767	37.0497	34.5657	8.82893	37.2846	50.6855	29.023	51.0821	33.275	53.1413	30.866
ENSG00000101342	TLDC2	protein_coding	chr20	35504524	35522638	+	79.012	-4.1285	0.642541	-6.42527	1.31636e-10	1.6132e-08	487.485	484.126	525.333	17.7295	14.093	31.1857	15.1315	42.9056	23.6398	13.9195	58.0064	13.4689	7.17778	15.6245	23.2109	10.6789	43.4056	31.1448	6.48369	3.92792	140.002	16.9475	37.1693	7.25576	38.8668	16.1622	43.7635	43.493
ENSG00000225434	RP11-63P12.6	lincRNA	chr9	74920346	74958126	+	34.758	-3.16353	0.492435	-6.42426	1.32509e-10	1.61741e-08	115.656	299.803	87.7235	14.9301	12.6095	36.3833	16.2955	38.7801	20.2627	11.1356	18.7668	10.5827	21.5333	12.4996	20.3096	23.4936	16.366	1.7797	13.8936	8.64142	45.4059	14.6879	10.1371	9.97667	19.9886	10.4579	26.0497	35.075
ENSG00000226806	AC011893.3	antisense	chr2	136577761	136580657	+	575.898	6.33956	0.987232	6.42155	1.3489e-10	1.6399e-08	4.32359	3.33114	16.1331	1495.81	1678.55	181.917	552.882	160.896	325.329	1717.66	731.904	310.746	205.079	1273.91	256.288	1201.38	1454.44	57.8403	1290.25	422.644	0	13.558	449.411	862.528	276.509	811.911	86.4849	283.406
ENSG00000130489	SCO2	protein_coding	chr22	50961997	50964868	-	318.929	-2.43638	0.379616	-6.418	1.38072e-10	1.67193e-08	1115.49	1528.99	873.202	281.805	323.397	336.113	209.513	368.823	189.118	215.288	98.9521	111.599	283.01	183.327	173.115	95.0422	189.277	131.698	126.895	357.441	215.678	190.942	283.839	423.555	172.124	128.347	208.397	115.046
ENSG00000142634	EFHD2	protein_coding	chr1	15736391	15756839	+	6324.57	-2.03128	0.316633	-6.41524	1.40597e-10	1.69275e-08	21441.8	25517.7	11318.4	4349.32	2949.15	5091.07	4501.04	7477.13	4988	4035.71	3781.5	3438.41	5316.69	3751.96	4257.27	5102.38	4417.41	4770.49	4076.39	4378.84	9342.27	3414.37	10160.7	3805.65	4842.8	2777.99	4844.2	2939.28
ENSG00000166927	MS4A7	protein_coding	chr11	60145955	60163424	+	813.571	-4.18723	0.652734	-6.41492	1.40901e-10	1.69275e-08	4765.68	8907.47	1958.15	371.386	273.701	361.235	125.708	1296.25	258.912	88.1566	406.898	48.1032	272.756	262.491	297.874	146.301	449.71	49.8317	214.888	234.104	128.65	260.992	462.927	92.5109	305.382	44.6836	528.287	166.957
ENSG00000077782	FGFR1	protein_coding	chr8	38268656	38326352	-	10493.2	4.6301	0.721847	6.41424	1.41528e-10	1.69362e-08	475.595	544.087	397.277	15127	9644.81	12678.7	9104.51	19948.6	7239.41	10069.3	24679.2	12494.3	75.8794	14096.4	23704.2	11336.7	6732.13	6899.9	9312.43	10085.3	7497.02	91.5167	18033.9	5142.52	15993.1	16509.2	9556.06	16340.7
ENSG00000198846	TOX	protein_coding	chr8	59717977	60031767	-	11333.4	2.90463	0.452958	6.41257	1.43085e-10	1.70556e-08	1275.46	1225.86	2503.65	12427.4	6800.25	14866.1	14114.2	14032.6	6422.15	6566.27	6625.52	21454	8746.64	11010	26248.7	9851.29	8451.99	23152.1	8956.76	7203.8	2199.66	7839.93	17247.7	23955.8	12253	10803	16800	14300.8
ENSG00000169398	PTK2	protein_coding	chr8	141667999	142012315	-	411.21	-3.64136	0.568169	-6.40894	1.46533e-10	1.73987e-08	2699	2428.4	1774.64	102.644	102.36	288.468	152.479	221.129	149.719	197.656	233.732	183.754	82.0318	311.448	133.463	119.604	155.833	66.7388	60.2057	32.2089	6489.26	133.321	827.862	55.3252	126.595	186.34	151.088	354.959
ENSG00000169252	ADRB2	protein_coding	chr5	148206156	148208196	+	174.745	-3.59439	0.563189	-6.38221	1.74551e-10	2.0645e-08	937.138	1301.37	657.422	154.9	73.432	177.585	10.4757	96.5377	74.2965	29.6948	93.8339	69.2685	84.0826	43.7485	82.2054	83.2954	137.332	97.8836	61.132	58.9188	156.398	64.4007	29.2849	7.25576	101.054	24.7186	141.71	43.493
ENSG00000177303	CASKIN2	protein_coding	chr17	73496342	73511664	-	1152.57	3.82358	0.599381	6.37922	1.77993e-10	2.09709e-08	99.4425	92.1616	79.657	1843.87	1825.41	1632.92	216.497	1211.26	516.699	2218.76	342.067	1457.53	1125.89	1346.83	1959.39	870.33	1179.78	1285.83	1310.63	1587.66	26.4868	428.208	1912.53	2332.73	1368.11	1440.33	1877.66	683.26
ENSG00000173621	LRFN4	protein_coding	chr11	66624118	66627946	+	1173.23	2.20094	0.345061	6.37842	1.78921e-10	2.09991e-08	241.04	370.867	223.846	1746.82	485.096	1496.05	931.17	1603.19	846.53	1547.84	755.789	1189.11	1663.19	1541.61	1154.74	759.27	1256.63	1623.98	1080	1503.61	363.247	1308.35	2079.23	1613.5	1657.95	1257.8	1455.66	1094.34
ENSG00000149554	CHEK1	protein_coding	chr11	125495036	125546150	+	2086.11	3.36147	0.527073	6.37763	1.79854e-10	2.10278e-08	129.708	162.116	382.152	3816.5	3498.03	1162.53	1843.72	4687.44	1153.85	2053.58	521.204	2696.66	3058.76	1358.29	2258.23	835.09	2234.32	2951.64	1042.95	3700.1	696.224	705.018	4527.9	4557.52	1661.28	2792.25	2401.78	1522.25
ENSG00000137462	TLR2	protein_coding	chr4	154622652	154626851	+	705.129	-4.63573	0.727253	-6.37431	1.83794e-10	2.1325e-08	4533.28	8856.4	1396.52	170.763	105.327	256.416	53.5423	363.048	383.865	38.9745	673.045	51.9514	84.0826	196.868	89.9424	45.9193	90.369	211.785	87.0667	32.2089	655.863	133.321	385.209	73.4645	254.3	58.9443	365.737	95.4039
ENSG00000204136	GGTA1P	pseudogene	chr9	124207269	124262306	-	85.5178	-4.48189	0.703105	-6.37443	1.83648e-10	2.1325e-08	596.655	971.583	174.439	20.5289	26.7025	24.2556	41.9026	40.4303	57.411	18.5593	39.2396	14.4309	10.254	52.0816	1.93425	29.9009	9.96194	7.11881	9.26242	12.5693	5.0451	6.77902	91.2338	21.7673	18.8782	4.75358	16.6718	70.1499
ENSG00000101439	CST3	protein_coding	chr20	23608534	23619110	-	6458.76	-4.31412	0.677024	-6.37218	1.8636e-10	2.14595e-08	34519.5	73466.1	19467.6	1542.47	1748.27	5298.97	1083.65	7224.65	2697.19	236.631	4444.31	1083.28	1373.01	1632.24	2188.6	335.318	1112.89	972.607	554.819	2879.95	2564.17	297.147	3648.23	2377.17	2762.87	710.184	3456.27	1167.29
ENSG00000162714	ZNF496	protein_coding	chr1	247460714	247495148	-	4689.33	1.62879	0.255588	6.37274	1.85681e-10	2.14595e-08	1768.35	1495.68	1640.53	5051.04	4020.21	4069.74	5513.69	3372.22	5503.57	4180.48	7246.53	3876.15	4932.16	7063.3	4798.86	6803.53	5809.94	4368.28	7574.81	4400.84	2462.01	7493.07	3582.9	4808.75	6310.86	5078.72	3864.73	4210.4
ENSG00000125533	BHLHE23	protein_coding	chr20	61637331	61638387	-	599.812	6.58975	1.03438	6.37073	1.88135e-10	2.15825e-08	8.64718	1.11038	11.0915	276.207	508.832	63.2377	1776.21	69.3091	634.898	312.724	929.808	5350.03	15.381	742.683	1190.53	746.455	168.641	11.5681	312.143	271.812	118.56	56.4918	220.763	1121.92	440.86	602.753	416.795	415.288
ENSG00000134256	CD101	protein_coding	chr1	117544382	117579167	+	239.351	-4.18121	0.656446	-6.36947	1.89685e-10	2.16788e-08	1846.17	2150.81	595.915	112.909	38.5703	116.08	55.8702	437.307	135.085	38.9745	116.013	50.9893	156.886	56.2481	56.0931	61.9376	51.9444	17.797	35.1972	34.5657	15.1353	75.699	150.93	32.6509	75.5126	19.965	110.451	56.1199
ENSG00000162738	VANGL2	protein_coding	chr1	160370376	160398468	+	1358	4.52421	0.711385	6.35972	2.02128e-10	2.30147e-08	17.2944	36.6426	143.181	1499.54	338.974	2655.12	271.203	1378.76	593.247	381.393	1741.04	2502.33	142.53	2117.64	3066.75	903.435	431.921	2575.23	761.371	1717.29	678.566	178.514	4130.3	1654.31	2224.29	2038.33	2298.62	1546.1
ENSG00000117400	MPL	protein_coding	chr1	43803478	43818443	+	120.824	-4.56301	0.718096	-6.35431	2.09364e-10	2.37499e-08	1571.62	615.151	313.586	21.462	17.06	13.8603	17.4594	86.6364	109.193	22.2711	67.3898	13.4689	108.692	10.4163	9.67123	54.4624	25.6164	8.00866	13.8936	21.2108	5.0451	25.9862	81.0967	17.2324	26.6515	7.60572	23.9657	74.3589
ENSG00000197430	OPALIN	protein_coding	chr10	98102973	98119092	-	332.674	6.47016	1.01922	6.34814	2.17928e-10	2.46299e-08	2.16179	3.33114	7.05822	591.605	482.129	56.3076	27.9351	94.8875	159.85	708.036	494.76	280.922	0	1041.63	517.411	259.497	512.328	3.5594	184.322	1255.36	116.037	161.567	76.5914	298.393	307.603	689.269	582.471	399.855
ENSG00000143554	SLC27A3	protein_coding	chr1	153746830	153752633	+	506.405	-2.61344	0.411795	-6.34646	2.20328e-10	2.4718e-08	1864.55	3016.9	1122.26	274.34	351.583	362.967	416.699	407.604	201.501	199.512	251.645	239.554	179.445	636.437	343.329	158.048	222.72	716.33	441.817	268.67	548.655	160.437	602.594	161.441	322.039	227.221	267.791	213.256
ENSG00000197629	MPEG1	protein_coding	chr11	58975983	58980424	-	8209.97	-5.16682	0.814063	-6.34696	2.19615e-10	2.4718e-08	69013.1	89682.1	27899.1	1578.86	663.113	2944.45	166.447	8831.96	3063.04	455.63	4736.05	157.778	1889.81	1479.12	1586.08	638.598	2380.19	513.444	710.427	317.376	636.944	1665.38	2426.14	371.858	2429.73	153.065	2891.51	597.677
ENSG00000014257	ACPP	protein_coding	chr3	132036211	132087142	+	252.611	-4.20519	0.6631	-6.34172	2.27221e-10	2.5398e-08	1744.57	2673.8	453.742	104.511	49.6964	48.5111	45.3945	226.08	196.998	35.2626	261.029	54.8376	94.3366	95.8301	78.3369	86.4991	89.6574	10.6782	25.9348	22.7819	12.6128	77.9587	121.645	38.9997	113.269	29.4722	206.313	74.3589
ENSG00000211899	IGHM	IG_C_gene	chr14	106320349	106322323	-	13907.7	-3.91074	0.617489	-6.33329	2.39985e-10	2.67269e-08	42332.3	30325.6	177919	4343.72	9036.58	9291.61	9324.5	15364.3	3695.69	8983.62	8915.92	2594.68	3669.9	3628	3537.74	4134.87	8013.67	4856.81	2586.07	2185.49	565559	7737.12	2306.75	2276.49	1089.38	825.221	12108.9	2288.29
ENSG00000225889	AC074289.1	antisense	chr2	64370373	64479993	+	71.3207	-2.96058	0.467679	-6.33036	2.4459e-10	2.71406e-08	315.622	407.51	240.988	49.4559	26.7025	32.9183	39.5747	44.5559	69.7937	59.3897	44.3578	39.4446	12.3048	43.7485	4.83561	30.9688	54.0791	20.4666	88.9192	32.9945	37.8383	35.0249	85.6021	9.0697	41.0878	35.1765	51.0574	43.493
ENSG00000171282	RP11-1055B8.7	protein_coding	chr17	79373540	79433357	+	16592.2	4.7198	0.746158	6.32547	2.52456e-10	2.78112e-08	690.693	830.565	584.824	7064.73	17770.5	2730.48	12036.5	3658.53	13483.7	32167.9	1874.97	13387.1	26925.9	33091.6	40068.9	16426.3	41246	50231.2	25218.8	8627.28	3462.2	62726.3	4743.03	3576.18	17184.7	14246.5	4712.91	5814.03
ENSG00000171298	GAA	protein_coding	chr17	78075355	78093678	+	1946.67	-2.18723	0.34577	-6.32568	2.52115e-10	2.78112e-08	7469	8959.66	2834.38	1544.33	814.427	1936.98	1134.86	3012.47	1230.4	669.99	1418.6	1388.26	2047.72	1342.66	1335.6	1763.09	1371.19	2084.92	964.218	1169.73	594.061	1065.44	1534.08	1724.15	1483.6	1394.7	1174.32	1043.83
ENSG00000272259	RP11-305P22.9	lincRNA	chr20	61640735	61716423	+	214.924	5.60065	0.885567	6.32437	2.5427e-10	2.79102e-08	0	7.77266	7.05822	177.295	158.732	156.795	316.598	51.1567	453.659	367.474	531.441	471.411	20.5079	217.701	166.345	665.296	302.416	4.44925	307.512	136.692	29.0093	46.3233	63.0752	532.391	214.323	155.917	87.5269	368.989
ENSG00000085733	CTTN	protein_coding	chr11	70244510	70282690	+	454.183	-3.23952	0.513039	-6.31437	2.71263e-10	2.96283e-08	3852.32	2150.81	752.204	213.687	453.943	382.025	315.434	102.313	272.421	359.122	101.511	257.833	120.997	540.607	176.983	281.923	116.697	130.808	140.789	91.9133	174.056	145.749	577.814	101.581	125.484	283.313	155.256	339.526
ENSG00000169994	MYO7B	protein_coding	chr2	128293378	128395304	+	34182.8	5.75943	0.912164	6.31403	2.71863e-10	2.96283e-08	469.109	568.515	1077.89	101678	50381.7	5946.08	10010.1	286.313	20777.1	14930	85364.9	115468	12227.9	102476	21882.1	50468.5	46449.7	2072.46	40826.9	5526.58	2160.57	16870.7	2071.35	44476	46691.2	43304.1	28236.8	84419.8
ENSG00000158062	UBXN11	protein_coding	chr1	26607819	26644854	-	1427.27	-2.40869	0.381567	-6.31262	2.7435e-10	2.97929e-08	5933.04	7938.11	1681.87	683.985	778.824	1519.44	999.844	726.095	688.931	323.859	1288.08	750.409	354.787	1064.55	934.241	1200.31	1033.91	959.259	856.774	919.919	1823.8	947.933	1434.96	578.647	1241.52	995.399	1255.59	1049.44
ENSG00000083857	FAT1	protein_coding	chr4	187508937	187647876	-	15136.2	8.04345	1.27763	6.2956	3.06216e-10	3.31354e-08	27.0224	68.8436	96.7984	35724.9	33.3782	12368.6	4194.92	10808.1	73.1708	17214.7	42886.3	35012.4	32.8127	41341.3	40026.3	26336.3	4919.06	812.434	5324.96	3.14233	220.723	109.594	20324.9	2184.89	39031.1	33557.4	19780	31300.9
ENSG00000177324	BEND2	protein_coding	chrX	18181051	18239024	-	218.019	-7.87404	1.25162	-6.29108	3.15258e-10	3.39933e-08	3632.9	1592.29	668.514	0	2.22521	0	20.9513	4.95065	61.9138	3.71185	2.55911	5.77238	4.10159	0	0	4.27156	11.3851	1.7797	0	0	0	5.64918	32.664	1.81394	1.11048	5.70429	5.20994	35.075
ENSG00000185669	SNAI3	protein_coding	chr16	88744090	88752901	-	285.27	-2.65681	0.422377	-6.29012	3.17216e-10	3.40839e-08	1017.12	1824.36	598.94	74.6505	94.9423	172.388	182.742	146.044	171.107	167.961	148.428	86.5857	168.165	80.2056	265.959	299.009	208.489	414.671	183.396	198.753	421.266	254.213	150.93	126.069	128.816	107.431	185.474	109.434
ENSG00000130429	ARPC1B	protein_coding	chr7	98971872	98992424	+	2880.81	-1.7028	0.271655	-6.26827	3.65084e-10	3.89529e-08	8155.37	10125.6	4378.11	2926.3	1671.13	2075.58	2403.58	2981.12	2182.74	2353.32	2367.17	1886.61	5146.47	2322.84	2182.8	2234.03	1680.72	2661.54	1795.98	2506.8	1673.71	2475.47	2746.03	1582.66	2356.44	1784.49	2432	1574.16
ENSG00000143382	ADAMTSL4	protein_coding	chr1	150521884	150533413	+	725.678	-3.87443	0.618097	-6.26832	3.64954e-10	3.89529e-08	3625.33	7350.72	1981.34	171.696	123.87	700.812	152.479	1272.32	273.546	146.618	412.869	82.7374	314.797	314.573	229.208	439.971	216.316	88.0952	106.518	161.83	221.985	276.81	448.285	97.0458	378.674	65.5993	469.936	195.017
ENSG00000060558	GNA15	protein_coding	chr19	3136191	3163767	+	14649.1	3.18354	0.508704	6.25814	3.89595e-10	4.11881e-08	2251.51	2447.28	648.348	6094.28	7022.77	8052.85	27199.5	12105.2	21309.6	10373.7	10396.8	49485.6	32521.5	9083.02	15628.7	24753.7	9164.98	10859.7	10778.7	10532.3	7759.37	24196.6	22851.3	7438.06	10535.1	12271.8	25468.2	18943.3
ENSG00000102743	SLC25A15	protein_coding	chr13	41363548	41384247	+	740.465	2.16718	0.346296	6.25817	3.89516e-10	4.11881e-08	150.245	175.44	213.763	833.286	870.058	669.627	1435.17	803.656	702.44	1096.85	476.847	1096.75	704.448	451.026	955.517	684.518	744.299	994.853	638.181	758.088	252.255	388.664	1222.08	1365.9	668.509	928.849	539.749	911.949
ENSG00000187800	PEAR1	protein_coding	chr1	156863490	156886226	+	152.788	-4.76057	0.760724	-6.25795	3.90082e-10	4.11881e-08	1707.82	1232.52	330.728	41.0578	4.45042	151.597	71.0017	49.5065	85.5536	31.5508	23.885	29.824	12.3048	2.08326	11.6055	40.5798	30.5974	5.33911	7.40993	10.9982	20.1804	25.9862	114.887	18.1394	32.2039	58.9443	37.5115	89.7919
ENSG00000103313	MEFV	protein_coding	chr16	3292028	3306627	-	1084.25	-4.76718	0.76201	-6.25605	3.94839e-10	4.15466e-08	8395.33	11512.4	3338.54	521.62	74.1737	483.379	77.9855	1515.72	432.271	113.212	480.259	67.3444	158.937	220.826	395.553	114.264	271.819	84.5358	139.863	89.5565	22.703	97.1659	538.392	85.2552	416.43	81.7615	486.608	143.106
ENSG00000122970	IFT81	protein_coding	chr12	110562140	110656602	+	300.239	2.30474	0.368663	6.25163	4.06189e-10	4.2594e-08	74.5819	63.2917	61.5073	210.888	341.941	369.897	399.239	205.452	246.529	257.046	182.55	490.652	301.467	315.614	337.526	195.424	266.838	240.26	432.555	410.86	122.344	237.266	706.217	435.345	263.184	606.556	395.955	235.704
ENSG00000144354	CDCA7	protein_coding	chr2	174219548	174233725	+	6644.34	4.06494	0.650708	6.24694	4.1856e-10	4.37409e-08	317.784	166.557	839.928	14067.9	14859.2	4972.39	8865.9	18341.3	2384.24	2427.55	2777.48	6888.37	15556.3	4291.52	9032.93	800.918	8355.93	14350.6	3000.1	10676.9	829.919	2452.87	3525.45	11300.8	5964.39	6793.81	6463.45	5736.86
ENSG00000236703	MYB-AS1	antisense	chr6	135516221	135517133	-	125.384	5.17679	0.82893	6.24514	4.23416e-10	4.40974e-08	1.0809	4.44152	6.0499	71.8511	114.228	412.345	52.3783	66.8338	31.5197	72.3812	230.319	268.416	15.381	129.162	334.624	53.3945	101.754	87.2054	103.739	147.69	6.30638	36.1548	146.425	198.626	274.289	271.905	206.313	65.9409
ENSG00000136531	SCN2A	protein_coding	chr2	166095912	166248818	+	3283.65	7.54762	1.21036	6.23586	4.49295e-10	4.66334e-08	7.56628	21.0972	30.2495	1541.53	4130.73	99.6211	1602.78	40.4303	9981.63	1139.54	12055.1	7253.96	6086.76	2554.08	79.3041	14082.3	6483.09	10.6782	12212.5	2144.64	155.137	29.3757	88.9811	71.6506	1665.72	2957.68	941.956	4474.16
ENSG00000156970	BUB1B	protein_coding	chr15	40453224	40513337	+	1231.43	3.1554	0.506102	6.23471	4.52616e-10	4.68189e-08	100.523	116.59	240.988	1869.06	2716.24	547.483	1181.42	2027.29	396.248	723.812	750.671	1557.58	849.029	1220.79	1171.19	829.751	725.087	776.84	1804.32	2004.81	543.61	536.672	1374.14	4302.66	1409.2	2102.03	1447.32	1154.67
ENSG00000165929	TC2N	protein_coding	chr14	92246095	92333880	-	1342.11	-3.68873	0.591752	-6.23357	4.55931e-10	4.70024e-08	9677.27	5495.27	7655.14	703.581	270.734	770.114	247.924	607.28	621.389	376.753	579.211	519.514	2640.4	424.985	754.356	595.883	970.577	1590.16	150.051	401.433	507.033	388.664	195.984	226.742	465.291	147.361	325.1	270.779
ENSG00000134548	C12orf39	protein_coding	chr12	21679241	21690311	+	54.2456	-5.6825	0.911785	-6.23228	4.597e-10	4.70729e-08	474.514	674.001	157.297	13.0638	5.9339	1.73254	18.6234	6.60087	30.394	12.0635	11.9425	12.5068	0	2.08326	0	0	12.8082	0	4.63121	7.07025	0	16.9475	9.01075	1.81394	5.5524	6.65501	4.16795	29.463
ENSG00000181631	P2RY13	protein_coding	chr3	151044100	151047336	-	946.168	-3.91601	0.628295	-6.23275	4.58304e-10	4.70729e-08	3678.29	11556.8	1834.13	257.544	210.653	333.514	230.465	629.558	347.843	171.673	1232.64	327.101	221.486	447.901	258.222	391.916	180.026	145.046	178.765	156.331	63.0638	369.456	1330.21	149.65	611.874	187.291	747.105	244.122
ENSG00000102595	UGGT2	protein_coding	chr13	96453834	96705736	-	70.5385	-3.53497	0.569194	-6.21048	5.28232e-10	5.39097e-08	375.071	565.184	206.705	19.5957	12.6095	19.9242	38.4108	62.7082	50.6567	27.8389	50.3291	15.393	8.20318	15.6245	17.4082	16.0184	25.6164	11.5681	16.6724	14.9261	18.9191	58.7515	56.3172	21.7673	33.3144	28.5215	63.5612	123.464
ENSG00000222515	RN7SKP240	misc_RNA	chr6	22085773	22086147	+	97.9513	6.69615	1.08027	6.19856	5.69805e-10	5.79587e-08	0	1.11038	2.01663	91.4468	49.6964	17.3254	24.4432	33.0043	75.4222	85.3727	175.725	192.413	41.0159	286.449	205.03	111.061	50.5212	82.7561	60.2057	14.9261	25.2255	134.451	75.465	53.5112	299.83	231.024	91.6949	231.495
ENSG00000109272	PF4V1	protein_coding	chr4	74718906	74719872	+	312.9	-8.14654	1.31452	-6.19734	5.74268e-10	5.82186e-08	2296.91	5403.11	810.687	1.86626	1.48347	10.3952	4.65585	0.825108	19.137	3.71185	1.70607	2.88619	8.20318	0	5.80274	81.1597	44.8287	0	0	6.28467	0	9.03869	33.7903	0	0	0	2.08397	12.627
ENSG00000124731	TREM1	protein_coding	chr6	41235664	41254457	-	635.361	-4.54564	0.733789	-6.19475	5.83793e-10	5.89882e-08	7521.96	4073.99	1515.5	123.173	33.3782	193.178	115.232	478.563	441.276	42.6863	532.294	101.979	191.749	240.617	174.082	77.956	216.316	69.4084	27.7873	29.8522	37.8383	77.9587	455.043	25.3952	364.237	145.459	298.008	185.196
ENSG00000230526	RP11-472G21.2	lincRNA	chr10	73638114	73638865	+	228.987	6.94164	1.12111	6.19173	5.95059e-10	5.99282e-08	2.16179	0	4.03327	485.228	402.763	71.9004	179.25	243.407	78.7994	178.169	450.403	537.793	0	594.771	151.838	118.536	162.949	14.2376	240.823	402.219	7.56765	45.1935	6.75806	623.088	243.195	653.141	222.985	290.421
ENSG00000211673	IGLV3-1	IG_V_gene	chr22	23222886	23223576	+	245.362	-5.48981	0.886881	-6.19002	6.01559e-10	6.03835e-08	255.092	334.225	5205.94	54.1216	94.2006	19.0579	30.263	66.0087	31.5197	84.4447	33.2684	19.2413	37.9397	8.33305	10.6384	21.3578	30.5974	15.1275	19.4511	32.9945	31.5319	306.186	3.37903	19.9533	16.6572	0.950715	75.0231	12.627
ENSG00000160593	AMICA1	protein_coding	chr11	118064455	118095809	-	1224.5	-4.20528	0.679486	-6.18892	6.05784e-10	6.06082e-08	9637.28	10845.1	3133.85	461.9	116.453	494.64	301.466	960.426	371.483	116.923	415.428	158.74	361.965	527.065	446.811	244.547	362.899	350.601	157.461	171.257	61.8025	1993.03	412.242	87.0691	968.338	92.2194	693.963	340.929
ENSG00000172687	ZNF738	protein_coding	chr19	21541732	21562104	+	1087.32	2.02485	0.327287	6.18677	6.14085e-10	6.12379e-08	237.797	227.628	406.352	1386.63	827.037	1067.24	719.329	704.643	1151.6	938.171	665.367	1985.7	872.613	989.549	856.871	1600.77	882.343	1203.08	1129.09	1781.7	504.51	1504.94	1522.82	1318.73	1134.91	1560.12	1990.2	1275.33
ENSG00000236875	DDX11L5	pseudogene	chr9	11987	14522	+	46.2784	-3.49428	0.565968	-6.17398	6.65902e-10	6.61889e-08	346.968	239.842	157.297	17.7295	14.8347	13.8603	16.2955	8.25108	14.6342	29.6948	17.0607	17.3171	43.0667	14.5828	13.5397	12.8147	42.694	38.2636	15.7461	16.4973	2.52255	44.0636	23.6532	8.16273	12.2153	3.80286	45.8474	64.5379
ENSG00000109685	WHSC1	protein_coding	chr4	1873151	1983934	+	12189.1	2.03416	0.329759	6.1686	6.88954e-10	6.82579e-08	2919.5	3051.33	3743.88	16786.1	21986.6	6277.86	8620.31	16927.1	7865.3	11480.8	11862.3	19001.7	9514.66	14783.9	16282.5	7820.16	11195.1	12437.4	10178.5	16042.4	5920.43	7056.96	15345.3	19017.3	13321.3	19440.2	17734.6	14682.4
ENSG00000095383	TBC1D2	protein_coding	chr9	100961311	101017915	-	531.809	-2.65653	0.430935	-6.16456	7.06803e-10	6.97997e-08	2490.39	2953.61	970.001	193.158	738.028	226.963	295.646	386.151	444.653	195.8	749.818	140.461	137.403	385.403	465.186	134.554	189.277	342.593	406.62	198.753	505.772	371.716	404.357	201.347	354.243	366.025	339.688	303.048
ENSG00000114993	RTKN	protein_coding	chr2	74652963	74669549	-	638.259	3.11618	0.505844	6.16035	7.25822e-10	7.14466e-08	45.3977	63.2917	135.114	248.213	531.825	690.417	1007.99	222.779	682.177	1044.89	446.137	808.133	1091.02	1002.05	936.175	509.384	979.827	80.0866	1160.58	941.129	303.967	481.31	708.47	1435.73	590.775	834.728	517.868	371.795
ENSG00000099875	MKNK2	protein_coding	chr19	2037470	2051243	-	7949.1	-1.37511	0.223249	-6.15954	7.29571e-10	7.15847e-08	15730.3	17908.2	19195.3	7359.6	7221.55	5847.32	5936.21	7580.27	8576.75	5946.39	6324.4	4929.61	6509.22	10198.6	8084.18	6393.46	5257.06	8775.71	8187.05	4228.8	43324.8	10138	5007.72	5074.5	8054.31	5550.28	6541.6	4892.26
ENSG00000256663	RP11-424C20.2	pseudogene	chr12	20704524	20705946	+	391.272	3.68165	0.598374	6.15275	7.61508e-10	7.44789e-08	30.2651	28.8699	42.3493	568.277	958.324	222.631	175.758	553.648	147.467	682.053	112.601	547.414	613.188	226.034	399.422	130.283	668.873	387.975	543.704	670.888	40.3608	123.152	821.104	895.179	393.11	369.828	365.737	237.107
ENSG00000120708	TGFBI	protein_coding	chr5	135364584	135399507	+	2110.31	-5.57809	0.907935	-6.14371	8.06153e-10	7.83431e-08	17139.8	28777.7	4395.25	401.246	83.8163	689.551	83.8053	1571.01	747.468	56.6058	796.735	60.61	43.0667	209.368	352.033	98.2459	424.805	139.707	143.567	83.2719	5.0451	79.0885	738.881	156.906	496.384	34.2257	1009.69	270.779
ENSG00000225101	OR52K3P	pseudogene	chr11	4496043	4497123	+	35.9879	-4.85511	0.790249	-6.14377	8.05877e-10	7.83431e-08	319.946	351.991	109.907	12.1307	1.48347	32.9183	12.8036	14.852	11.2571	6.49575	11.9425	7.6965	11.2794	4.16652	7.73698	0	1.42313	8.89851	1.85248	5.49909	2.52255	27.1161	0	0	11.1048	5.70429	7.29391	19.642
ENSG00000261188	CTA-445C9.14	antisense	chr22	26908503	26910534	+	129.834	1.76092	0.286665	6.14279	8.10856e-10	7.855e-08	36.7505	31.0907	56.4657	146.502	244.031	115.214	144.331	133.668	104.691	159.61	131.367	159.702	123.048	113.538	148.937	132.418	192.123	148.605	168.576	167.329	98.3795	94.9063	116.013	224.022	105.496	154.967	93.7788	89.7919
ENSG00000143033	MTF2	protein_coding	chr1	93544792	93604638	+	3278.54	1.08472	0.17676	6.13668	8.42656e-10	8.13723e-08	1524.06	1463.48	1927.9	3503.91	4427.43	2461.94	2899.43	3752.59	2437.15	3003.82	3669.76	3389.35	4000.08	3792.58	3292.09	4255.54	3226.24	2575.23	4212.55	4188.73	3491.21	4283.21	3621.19	3654.18	2611.85	3658.35	2869.63	3605.71
ENSG00000113140	SPARC	protein_coding	chr5	151040657	151066726	-	1902.37	-4.98636	0.813108	-6.13246	8.65281e-10	8.32935e-08	19170.8	19128.5	3880	100.778	1317.33	181.05	662.295	169.147	1461.17	517.804	156.105	257.833	856.207	72.9142	85.1068	560.642	1171.95	225.132	416.809	839.003	113.515	41.8039	12089	930.551	46.6402	86.5151	170.886	157.136
ENSG00000100079	LGALS2	protein_coding	chr22	37966255	37978623	-	172.153	-5.70743	0.930857	-6.13137	8.71258e-10	8.3343e-08	911.196	2760.41	486.009	33.5927	10.3843	97.8885	6.98377	136.968	48.4053	5.56778	27.2971	0.962063	34.8635	31.2489	22.2438	4.27156	9.25037	6.22896	1.85248	7.85584	0	15.8177	29.2849	5.44182	71.0707	6.65501	21.8817	26.657
ENSG00000158869	FCER1G	protein_coding	chr1	161185024	161190489	+	2920.49	-3.99059	0.650839	-6.13146	8.70756e-10	8.3343e-08	17312.7	28761.1	7575.48	1279.32	624.543	1609.53	828.741	4082.64	1393.62	444.495	2265.66	451.208	2269.2	917.677	978.728	570.253	974.135	589.971	394.579	236.461	242.165	812.352	2626.63	333.765	1512.47	257.644	1895.37	533.139
ENSG00000108828	VAT1	protein_coding	chr17	41166622	41177140	-	22708.2	3.27115	0.533865	6.1273	8.93849e-10	8.52369e-08	2735.75	2618.28	2452.23	28156.3	14653	18005.4	27005.1	25998.3	26519.4	14235.9	27639.2	46971.8	2395.33	30712.5	50483.8	15437.4	15206.9	51516.1	10800.9	20428.3	5862.41	8437.62	13611.9	21818.1	49755	35562.5	35867.3	30941.7
ENSG00000138744	NAAA	protein_coding	chr4	76831809	76862204	-	1620.51	-2.47631	0.40425	-6.12568	9.02948e-10	8.58363e-08	4750.54	10930.6	2487.52	1489.28	1206.81	1361.78	1012.65	2298.75	1045.78	377.681	911.895	531.059	1944.15	782.265	926.504	1639.21	1070.91	1229.77	1492.18	1056.61	769.378	717.446	409.989	777.273	1205.98	964.025	1059.7	924.576
ENSG00000149292	TTC12	protein_coding	chr11	113185251	113254266	+	73.2295	-3.84377	0.627622	-6.12434	9.10591e-10	8.62941e-08	476.676	524.1	295.437	19.5957	31.8947	25.1218	53.5423	44.5559	29.2683	29.6948	34.1214	33.6722	14.3556	14.5828	9.67123	44.8514	77.5608	3.5594	8.33618	9.427	18.9191	19.2072	9.01075	9.97667	41.0878	13.31	35.4276	123.464
ENSG00000004777	ARHGAP33	protein_coding	chr19	36265434	36279724	+	2749.7	1.93076	0.315542	6.11889	9.42288e-10	8.90214e-08	817.158	641.8	890.344	2275.91	3248.07	4342.61	2283.69	2821.05	1731.33	1498.66	1880.94	4340.83	2277.41	2814.49	4586.1	2627.01	2842.71	1961.23	4129.19	3216.97	1376.05	3398.55	2609.74	2755.37	3521.33	4724.1	4667.06	2712
ENSG00000268040	PRED62	protein_coding	chr21	47347679	47352477	-	164.845	4.57403	0.747702	6.11745	9.50829e-10	8.9551e-08	8.64718	3.33114	11.0915	128.772	143.155	147.266	52.3783	9.9013	346.717	470.478	62.2716	329.026	26.6603	342.697	172.148	372.694	191.411	115.681	229.708	116.266	11.3515	219.188	176.836	225.835	92.1698	290.919	83.359	235.704
ENSG00000150540	HNMT	protein_coding	chr2	138721590	138773930	+	63.6208	-4.5593	0.746039	-6.11134	9.87984e-10	9.27641e-08	459.381	700.65	155.281	30.7933	13.3513	17.3254	24.4432	41.2554	29.2683	12.0635	36.6805	3.84825	6.15238	21.8743	4.83561	1.06789	12.0966	8.89851	10.1887	1.57117	2.52255	2.25967	22.5269	14.5115	47.7506	8.55644	37.5115	54.7169
ENSG00000261222	CTD-2006K23.1	lincRNA	chr17	72595979	72603368	+	163.84	-4.81967	0.789191	-6.10711	1.01454e-09	9.49651e-08	1224.66	1916.52	401.31	82.1155	14.8347	77.098	26.7711	174.923	60.7881	29.6948	54.5943	6.73444	26.6603	56.2481	55.126	8.54312	25.6164	10.6782	5.55745	19.6396	0	105.075	51.8118	9.0697	23.3201	15.2114	65.6452	39.284
ENSG00000245688	CTB-26E19.1	sense_intronic	chr5	177865682	177870095	-	328.856	6.72774	1.10199	6.10508	1.02748e-09	9.58821e-08	1.0809	2.22076	7.05822	677.453	704.65	306.66	1051.06	76.7351	106.942	498.317	507.556	205.881	77.9302	305.198	452.613	497.637	294.589	0	510.359	293.808	0	3.38951	470.812	769.11	772.894	327.997	126.08	159.942
ENSG00000119535	CSF3R	protein_coding	chr1	36931644	36948879	-	3640.1	-4.08868	0.669815	-6.10419	1.03325e-09	9.61267e-08	33634.3	27850.6	6929.15	1228.93	377.544	1004.87	1309.46	2069.37	3579.74	333.139	1712.04	873.553	3638.11	1744.73	1626.7	639.666	1458	383.526	503.876	345.657	192.975	475.661	4210.27	442.601	1988.87	1069.55	1448.36	851.62
ENSG00000028203	VEZT	protein_coding	chr12	95611522	95696566	+	3825.37	1.155	0.189517	6.09442	1.09837e-09	1.01566e-07	1708.9	1870.99	1896.64	2991.62	3716.1	4039.42	3387.13	4164.32	3837.53	2780.18	4435.78	4569.8	5038.8	3859.24	4299.83	4461.65	3330.84	4463.49	4790.52	2739.33	6503.14	3553.34	3731.58	4674.52	4223.15	4554.88	3247.87	4239.86
ENSG00000255197	RP11-750H9.5	antisense	chr11	47404699	47430741	-	534.207	-4.14945	0.680839	-6.09461	1.09701e-09	1.01566e-07	3066.51	6245.89	866.144	188.492	68.2398	256.416	118.724	787.153	260.038	40.8304	424.812	75.0409	175.343	233.325	117.022	132.418	163.66	37.3737	66.6894	53.4197	107.208	222.578	387.462	38.9997	273.178	82.7122	369.905	98.2099
ENSG00000111961	SASH1	protein_coding	chr6	148593440	148873186	+	188.107	-4.55079	0.746815	-6.09359	1.10404e-09	1.01782e-07	1214.93	1833.24	836.903	36.3921	20.7686	62.3714	64.0179	176.573	102.439	54.7499	41.7987	16.3551	7.17778	35.4155	29.9808	19.222	27.0395	16.9072	11.1149	47.135	2.52255	37.2846	91.2338	155.092	93.2803	4.75358	110.451	117.852
ENSG00000236304	AP001189.4	antisense	chr11	76368100	76374910	+	277.225	-7.45506	1.22456	-6.08795	1.14365e-09	1.05116e-07	4233.87	2568.31	607.007	1.86626	8.90084	0	9.3117	5.77576	146.342	13.9195	18.7668	1.92413	4.10159	0	5.80274	10.6789	9.25037	1.7797	0	10.2126	0	10.1685	43.9274	1.81394	0	4.75358	3.12596	40.687
ENSG00000090382	LYZ	protein_coding	chr12	69742121	69748014	+	19149.9	-4.32472	0.7106	-6.086	1.15764e-09	1.06082e-07	188034	144821	45853.2	8871.27	5094.99	7954.09	4518.5	17173	14368.5	1020.76	8077.39	3661.61	9471.6	6096.67	2537.73	3674.61	7494.93	2267.34	1362.5	3850.93	684.873	712.927	22093.2	3174.39	8339.7	1776.89	9393.51	3817.56
ENSG00000154059	IMPACT	protein_coding	chr18	22006580	22033499	+	210.844	-3.31068	0.544078	-6.08493	1.16542e-09	1.06475e-07	1044.15	1174.78	989.159	115.708	52.6633	74.4992	71.0017	240.932	83.3022	90.9404	164.636	136.613	59.473	102.08	131.529	87.567	103.177	48.9418	29.6397	15.7117	189.191	116.373	97.9919	38.9997	135.479	37.0779	366.779	105.225
ENSG00000018280	SLC11A1	protein_coding	chr2	219246752	219261617	+	2645.06	-4.72405	0.776939	-6.08034	1.19931e-09	1.0807e-07	21558.5	30981.8	3767.07	414.31	213.62	841.148	380.616	1746.75	1765.11	103.932	2051.55	357.887	394.778	619.77	502.904	375.897	764.223	153.054	394.579	116.266	49.1897	384.144	2536.53	165.975	1231.52	369.828	1390.01	430.721
ENSG00000140678	ITGAX	protein_coding	chr16	31366455	31394318	+	3206.8	-4.08101	0.671004	-6.08194	1.18735e-09	1.0807e-07	18234.7	34159.8	7771.1	1461.28	350.842	2118.9	420.19	4461.36	1358.73	247.766	1889.47	286.695	971.051	1145.79	1017.41	624.716	1023.23	1668.47	377.907	228.605	1574.07	1156.95	2141.18	210.417	1572.44	388.843	2351.76	576.632
ENSG00000164542	KIAA0895	protein_coding	chr7	36363830	36429734	-	356.01	3.1282	0.514493	6.08017	1.20058e-09	1.0807e-07	33.5078	26.6491	74.6154	428.307	585.972	392.42	334.057	252.483	368.106	476.045	391.543	594.555	191.749	283.324	600.583	284.059	274.665	382.636	401.063	51.8485	63.0638	239.525	997.94	504.275	374.232	321.342	311.554	728.156
ENSG00000164713	BRI3	protein_coding	chr7	97881691	97937162	+	1969.32	-2.06486	0.33955	-6.08118	1.19305e-09	1.0807e-07	7617.08	8015.84	2797.07	1030.18	947.198	1895.4	2147.51	1920.03	1703.19	682.053	1349.5	1250.68	1023.35	1217.67	1311.42	1379.71	1143.49	1536.77	1335.64	1097.46	3535.36	1136.62	1972.23	1822.1	1503.59	975.434	1641.13	1153.26
ENSG00000204323	SMIM5	protein_coding	chr17	73629514	73637484	+	104.034	-2.27864	0.374718	-6.08096	1.19468e-09	1.0807e-07	556.662	336.445	179.48	33.5927	85.2998	122.144	52.3783	48.6814	73.1708	126.203	100.658	49.0652	47.1683	68.7476	47.389	117.468	111.004	89.8749	53.722	80.1295	35.3157	67.7902	59.6962	83.4412	42.1982	44.6836	81.275	119.255
ENSG00000092531	SNAP23	protein_coding	chr15	42783431	42837547	+	1846.96	-1.59738	0.263021	-6.0732	1.2539e-09	1.12537e-07	5814.15	5312.06	2649.86	1761.75	1469.38	1303.74	2267.4	1639.49	1496.06	1089.43	1404.1	1173.72	3070.04	1453.08	1471.96	1538.83	1482.91	1890.93	1663.53	1183.87	1398.75	1606.63	1698.53	982.248	1563.56	1100.93	1219.12	1008.76
ENSG00000107551	RASSF4	protein_coding	chr10	45454855	45491339	+	601.979	-3.78745	0.623754	-6.07202	1.26311e-09	1.12701e-07	4323.59	5023.36	1163.6	227.684	50.4381	264.212	217.661	484.339	246.529	68.6693	496.466	62.5341	374.27	248.95	123.792	325.707	168.641	128.139	138.01	83.2719	166.488	1055.27	189.226	148.743	272.068	63.6979	394.913	345.138
ENSG00000187912	CLEC17A	protein_coding	chr19	14693896	14721969	+	160.019	-4.32634	0.712483	-6.0722	1.2617e-09	1.12701e-07	779.327	466.36	1920.84	9.33131	128.321	17.3254	20.9513	197.201	59.6624	72.3812	57.1534	34.6343	57.4223	61.4562	26.1123	58.734	143.736	19.5767	18.5248	25.1387	26.4868	94.9063	29.2849	7.25576	24.4306	3.80286	50.0154	70.1499
ENSG00000012660	ELOVL5	protein_coding	chr6	53132196	53213947	-	19840.3	1.36039	0.224164	6.06871	1.28945e-09	1.14716e-07	9295.72	7371.82	8137.11	18327.6	12928.5	22387.9	25872.6	29661	18238.7	21727.3	22213	25201.2	20744.8	17969.2	20451.7	25445.7	19410.1	24334.8	20772.8	25918.8	13710.1	11369.5	26304.6	17805.6	24438.3	23408.5	26832.2	15247.8
ENSG00000114812	VIPR1	protein_coding	chr3	42530791	42579059	+	259.875	-3.98429	0.656739	-6.06677	1.30509e-09	1.1577e-07	1334.91	2358.45	1072.85	59.7204	40.7955	160.26	46.5585	90.7619	88.9307	54.7499	205.581	62.5341	25.6349	66.6644	98.6465	52.3266	98.9078	262.506	25.0085	10.2126	36.577	40.6741	28.1586	96.1388	232.09	106.48	263.623	256.749
ENSG00000198521	ZNF43	protein_coding	chr19	21987752	22034927	-	3772.83	1.41685	0.233624	6.06468	1.32217e-09	1.16945e-07	1392.2	1185.89	1965.21	3246.36	4228.64	2508.72	2899.43	5136.3	3581.99	3781.45	3254.33	5111.44	2565.54	3566.54	4611.24	4351.65	4735.48	4161.83	4466.34	5099.22	2561.65	3774.78	5836.71	4566.59	3165.98	3774.34	5075.52	5033.96
ENSG00000105835	NAMPT	protein_coding	chr7	105888731	105926772	-	5316.04	-2.49074	0.410843	-6.06252	1.34009e-09	1.18187e-07	24834.7	30615.4	4506.17	2539.05	2784.48	3125.5	3971.44	7615.75	5995.51	2834.93	2662.32	3640.45	4236.94	5413.36	2685.7	2355.77	2828.48	3844.16	2267.44	1022.83	2744.54	4844.74	4345.43	2545.86	4218.71	3570.89	4496.17	2302.32
ENSG00000126759	CFP	protein_coding	chrX	47483612	47489704	-	1820.52	-3.76457	0.621131	-6.06083	1.35422e-09	1.1909e-07	10315	16781.2	4503.14	574.809	577.813	730.266	351.517	2123	1127.96	114.14	1404.95	253.985	473.734	794.764	1002.91	412.206	624.044	384.416	537.22	770.658	334.238	292.628	2753.91	226.742	1430.3	327.997	1247.26	503.676
ENSG00000143476	DTL	protein_coding	chr1	212208919	212280742	+	2830.98	3.8856	0.641376	6.05823	1.37629e-09	1.20683e-07	121.06	108.817	408.368	5438.29	5120.21	1365.24	2720.18	7482.91	871.296	1850.36	444.431	4976.75	4130.3	1921.81	3857.85	594.815	2223.65	3620.8	912.348	5607.5	788.297	655.305	5493.18	6851.25	2384.2	3102.18	3597.98	2618
ENSG00000106034	CPED1	protein_coding	chr7	120628731	120937498	+	173.527	-4.61437	0.762207	-6.05396	1.41331e-09	1.23573e-07	956.594	1900.97	767.329	49.4559	18.5434	50.2437	47.7225	252.483	86.6793	32.4787	82.7444	18.2792	12.3048	22.9159	13.5397	22.4257	49.0981	12.4579	12.9674	10.9982	29.0093	25.9862	105.876	14.5115	37.7563	2.85215	90.6529	131.882
ENSG00000238121	LINC00426	lincRNA	chr13	30914407	30951282	-	3116.32	3.26755	0.539818	6.05306	1.42117e-09	1.23906e-07	355.615	288.699	429.543	4638.59	2148.07	991.013	4741.98	1811.94	1136.96	958.587	6549.6	3296.03	2708.07	7932.02	5616.08	3514.43	2314.02	1777.92	6128.94	2399.96	2154.26	2162.51	601.467	2044.31	5460.23	6612.22	3823.05	4660.76
ENSG00000149485	FADS1	protein_coding	chr11	61567099	61596790	-	9274.08	2.79891	0.462538	6.05121	1.43764e-09	1.24984e-07	1544.6	1994.24	863.119	12696.2	7780.82	13670.6	12397.4	18025.3	7283.31	6674.84	2782.6	16586.9	14601.7	4993.58	12247.6	10235.7	6693.71	6324.17	4718.28	17589.2	3193.55	4649.28	18261.4	17861.9	7510.17	10804.9	12014.1	5675.13
ENSG00000164039	BDH2	protein_coding	chr4	104000592	104021040	-	559.29	1.52455	0.252484	6.03823	1.55814e-09	1.35076e-07	186.995	190.985	249.054	948.994	683.882	634.976	536.587	561.074	419.888	490.893	703.754	484.88	477.835	522.899	638.301	446.378	562.138	941.462	862.331	756.517	432.618	464.363	336.777	511.531	787.33	574.232	617.898	635.558
ENSG00000085265	FCN1	protein_coding	chr9	137801431	137809809	-	4907.39	-4.66935	0.773611	-6.03579	1.58186e-09	1.36668e-07	28137.9	64922.8	10448.2	1816.81	355.292	2011.48	609.916	4628.03	1921.58	152.186	3178.41	337.684	771.099	1741.61	1412.97	942.947	1098.66	476.96	558.524	413.217	95.8569	338.951	3440.98	583.182	2156.55	263.348	3511.5	1080.31
ENSG00000224905	AP001347.6	antisense	chr21	15399742	15516789	+	92.4018	3.12211	0.517298	6.03542	1.58546e-09	1.36668e-07	12.9708	11.1038	11.0915	56.921	50.4381	134.272	112.904	129.542	25.8912	72.3812	58.8594	188.564	34.8635	71.8725	125.726	106.789	35.5783	194.877	71.3206	110.767	65.5863	101.685	113.761	143.301	72.1812	180.636	92.7369	200.629
ENSG00000100263	RHBDD3	protein_coding	chr22	29655841	29664198	-	929.974	1.60185	0.265496	6.03341	1.6054e-09	1.37609e-07	311.298	277.595	401.31	1462.22	993.928	1230.1	749.592	1215.38	678.8	1014.26	600.537	946.67	1074.62	1183.29	894.589	1264.38	1083.72	925.445	922.537	1062.89	412.437	544.581	1349.36	1265.22	1017.2	1093.32	979.468	1084.52
ENSG00000130005	GAMT	protein_coding	chr19	1397091	1401569	-	1347.79	2.41021	0.399466	6.03359	1.60361e-09	1.37609e-07	319.946	218.745	294.428	1733.76	1516.11	1154.74	1751.76	2571.04	858.913	991.065	475.994	2048.23	1768.81	1215.58	1568.67	749.659	1193.3	1259.14	631.697	1692.15	635.683	1556.91	1406.8	3817.44	1694.59	1747.41	1221.21	1644.31
ENSG00000242498	C15orf38	protein_coding	chr15	90443159	90456188	-	82.2583	-5.34569	0.8862	-6.03215	1.61792e-09	1.38294e-07	1072.25	611.82	226.871	19.5957	4.45042	17.3254	8.14774	28.8788	49.531	12.9915	23.885	7.6965	2.05079	8.33305	18.3753	0	12.8082	0	14.8199	1.57117	2.52255	0	28.1586	7.25576	44.4192	10.4579	43.7635	25.254
ENSG00000141526	SLC16A3	protein_coding	chr17	80186273	80219005	+	1111.18	-2.7388	0.454147	-6.03064	1.63315e-09	1.39205e-07	5815.23	6344.72	1676.83	291.137	383.478	1035.19	778.691	499.191	1130.21	370.258	687.546	441.587	939.264	687.476	595.748	752.863	667.45	628.235	430.702	483.92	1001.45	1330.95	1630.95	497.019	644.078	174.932	854.429	339.526
ENSG00000166147	FBN1	protein_coding	chr15	48700503	48938046	-	803.552	3.44905	0.572787	6.02151	1.72794e-09	1.46875e-07	85.3909	41.0841	117.973	809.957	1837.28	1334.06	452.781	441.433	1636.78	1631.36	553.62	450.246	1043.85	688.518	675.052	189.017	1709.18	667.388	2104.42	337.801	196.759	248.564	1599.41	1050.27	807.319	783.389	472.02	534.542
ENSG00000172216	CEBPB	protein_coding	chr20	48807376	48809212	+	3761.32	-3.20617	0.5328	-6.0176	1.77027e-09	1.50055e-07	17571.1	31386	6386.68	1104.83	1289.14	3672.12	2728.33	3987.75	4451.04	839.807	2152.21	986.115	4230.79	2047.85	933.273	2791.46	1532	787.518	1824.7	695.242	2026.87	1359.19	3909.54	1293.34	1727.91	994.448	2033.96	573.826
ENSG00000248810	RP11-362F19.1	lincRNA	chr4	142240604	142253772	-	59.9021	-4.56594	0.759598	-6.011	1.84383e-09	1.55858e-07	204.29	954.927	80.6653	2.79939	5.9339	17.3254	15.1315	23.103	19.137	14.8474	32.4153	7.6965	2.05079	4.16652	24.1781	19.222	14.2313	3.5594	26.861	1.57117	5.0451	10.1685	55.1908	10.8836	51.0821	3.80286	37.5115	29.463
ENSG00000138463	DIRC2	protein_coding	chr3	122513642	122599986	+	486.175	-1.30042	0.21642	-6.0088	1.86905e-09	1.57553e-07	1096.03	1213.65	796.57	265.942	354.55	358.636	296.81	336.644	500.939	350.77	632.099	403.104	256.349	417.694	410.06	431.428	458.961	565.055	459.416	473.707	432.618	448.545	546.277	399.974	461.96	473.456	461.6	310.063
ENSG00000272632	RP11-362F19.3	lincRNA	chr4	142351985	142352438	+	12.1284	-5.30436	0.88291	-6.00782	1.88039e-09	1.58072e-07	97.2807	117.7	64.5323	0.933131	2.22521	3.46508	10.4757	8.25108	1.12571	1.85593	0	3.84825	0	2.08326	3.86849	0	0.711567	0	0.926242	0.785584	0	0	2.25269	1.81394	1.11048	0	3.12596	11.224
ENSG00000176783	RUFY1	protein_coding	chr5	178977559	179037027	+	2239.64	-1.49609	0.249371	-5.99944	1.98005e-09	1.65993e-07	6611.85	6242.56	3005.79	1723.49	2086.51	1690.96	1802.98	1742.63	1348.59	2556.54	1382.77	1984.74	2966.47	1624.94	2118	972.848	1992.39	2028.86	2181.3	2348.9	1767.05	1562.56	2319.14	1906.45	1650.17	2090.62	1899.54	1101.35
ENSG00000137501	SYTL2	protein_coding	chr11	85405267	85522184	-	329.829	-2.89695	0.483596	-5.99044	2.0927e-09	1.74956e-07	2050.46	1215.87	1091	289.271	75.6572	255.55	179.25	212.878	216.135	309.012	205.581	137.575	111.768	289.573	174.082	254.158	263.991	77.417	102.813	63.6323	570.097	189.813	86.7284	52.6042	194.334	107.431	166.718	291.824
ENSG00000088882	CPXM1	protein_coding	chr20	2774715	2781283	-	3621.22	5.13058	0.85684	5.98779	2.1271e-09	1.76987e-07	45.3977	45.5256	255.104	1638.58	4692.23	11706.8	11383.6	127.067	4990.25	1830.87	71.655	3195.01	4556.87	1011.42	3576.42	4104.97	4693.49	6782.44	4611.76	5324.69	6644.4	33.8951	7639.99	4711.71	1914.47	2008.86	2250.69	1546.1
ENSG00000226091	LINC00937	lincRNA	chr12	8448582	8549399	-	82.2298	-3.756	0.627288	-5.98768	2.1286e-09	1.76987e-07	510.183	787.26	126.04	13.997	27.4443	141.202	65.1819	42.9056	16.8856	20.4152	17.9137	56.7617	29.7365	7.29142	19.3425	54.4624	12.0966	28.4752	14.8199	3.92792	29.0093	41.8039	47.3064	25.3952	38.8668	15.2114	59.3933	49.1049
ENSG00000237424	FOXD2-AS1	antisense	chr1	47897805	47900313	-	822.5	2.69361	0.449912	5.98697	2.13782e-09	1.7727e-07	181.591	108.817	129.065	2162.06	1046.59	1084.57	658.803	1013.23	991.746	1460.61	811.236	583.972	834.673	834.346	1160.55	245.615	1001.17	640.693	689.124	1467.47	254.778	260.992	837.999	1726.87	726.254	863.249	677.292	576.632
ENSG00000088726	TMEM40	protein_coding	chr3	12775024	12810956	-	82.7237	-6.09719	1.01862	-5.98571	2.15443e-09	1.78164e-07	1021.45	842.779	198.638	1.86626	4.45042	1.73254	12.8036	6.60087	57.411	6.49575	6.82428	7.6965	4.10159	4.16652	10.6384	12.8147	4.2694	0	0	1.57117	0	4.51935	29.2849	0	8.88384	2.85215	12.5038	51.9109
ENSG00000181007	ZFP82	protein_coding	chr19	36874022	36909558	-	716.555	1.69945	0.283971	5.98458	2.16953e-09	1.78927e-07	236.716	163.226	314.595	530.951	948.682	766.649	840.381	1096.57	606.755	852.799	522.911	860.084	315.822	589.563	1001.94	698.4	947.807	614.887	790.084	692.099	1068.3	929.855	923.602	857.086	574.118	534.302	601.227	1184.13
ENSG00000051825	MPHOSPH9	protein_coding	chr12	123636867	123728561	-	4788.66	1.16099	0.194137	5.98025	2.22794e-09	1.8325e-07	2121.8	1946.5	2760.77	5045.44	7358.03	4448.3	4037.79	4920.95	3225.14	4314.1	4752.26	6479.49	5660.19	4832.13	4919.75	4241.66	5221.48	5144.23	5178.62	6055.28	3695.54	4937.38	4701.36	6525.65	4903.88	7365.19	4736.87	4552.73
ENSG00000133056	PIK3C2B	protein_coding	chr1	204391756	204463852	-	9673.75	1.64346	0.274929	5.97776	2.26232e-09	1.85577e-07	2408.24	1937.61	5672.79	12893.1	9667.06	14105.5	7391.16	6315.38	9902.83	9310.26	9774.08	8682.62	11350.1	17698.4	16909.2	11577	10221.7	9362.12	10119.2	6976.77	10746.1	7973.26	8088.27	11294.5	10611.7	10189.8	11185.7	8500.77
ENSG00000271201	AB019440.50	lincRNA	chr14	106663246	106665214	+	287.171	9.71835	1.62727	5.97219	2.34086e-09	1.91505e-07	0	0	1.00832	1441.69	22.2521	259.015	23.2792	332.519	29.2683	12.9915	765.173	354.039	358.889	490.608	22.2438	378.033	730.779	2.66955	530.737	392.792	0	186.423	7.8844	162.348	416.43	821.418	90.6529	207.644
ENSG00000248890	HHIP-AS1	antisense	chr4	145564074	145582509	-	1929.43	6.09622	1.02128	5.9692	2.38413e-09	1.94523e-07	18.3753	5.5519	70.5822	1744.02	1550.97	7352.9	494.684	3341.69	78.7994	386.961	2775.78	229.933	252.248	2748.86	5728.27	2.13578	73.2914	1761.02	543.704	1868.12	214.417	1389.7	1216.45	6678.93	4631.81	2526.05	3344.78	2994
ENSG00000091106	NLRC4	protein_coding	chr2	32449522	32490923	-	215.278	-3.42086	0.573308	-5.96688	2.41826e-09	1.96782e-07	1347.88	1734.41	307.537	49.4559	82.3328	103.086	101.265	211.228	155.347	61.2456	212.406	45.217	95.362	102.08	106.384	73.6844	91.0806	28.4752	69.4681	45.5639	8.82893	114.113	308.618	100.674	210.991	57.0429	119.829	84.1799
ENSG00000221180	AB019440.1	miRNA	chr14	106663421	106663529	+	181.97	10.0222	1.67979	5.96634	2.42628e-09	1.9691e-07	0	0	0	834.219	18.5434	145.533	22.1153	174.923	10.1313	4.63982	456.374	207.806	278.908	292.698	6.76986	253.09	506.636	0	429.776	253.744	0	149.138	6.75806	96.1388	228.759	565.676	48.9734	103.822
ENSG00000145687	SSBP2	protein_coding	chr5	80708840	81047616	-	8414.24	1.97542	0.331339	5.96193	2.49277e-09	2.01769e-07	2101.26	2326.25	2549.02	7909.22	12613.2	8921.72	11256.7	7304.68	7323.84	11362.9	6043.75	10169	8460.55	7903.9	15514.6	10256	11877.5	2847.52	10968.6	5581.57	7618.1	3630.16	11502.2	12041.8	10311.9	13474.5	6560.35	7167.92
ENSG00000109743	BST1	protein_coding	chr4	15704573	15739936	+	351.285	-3.13991	0.526715	-5.96132	2.50215e-09	2.01992e-07	2067.76	2378.44	610.032	307	90.4919	123.01	111.74	336.644	207.13	79.8049	314.77	142.385	176.368	217.701	127.66	228.528	193.546	53.3911	238.97	219.963	42.8834	67.7902	662.29	174.138	206.549	135.952	166.718	154.33
ENSG00000164512	ANKRD55	protein_coding	chr5	55395507	55529186	-	75.6433	-4.3056	0.722547	-5.95892	2.53905e-09	2.04431e-07	432.359	455.256	601.965	11.1976	18.5434	12.1278	61.69	24.7533	21.3884	32.4787	86.1566	16.3551	14.3556	6.24979	13.5397	33.1046	21.347	1.7797	5.55745	74.6305	36.577	27.1161	9.01075	4.53485	11.1048	1.90143	19.7978	63.1349
ENSG00000170558	CDH2	protein_coding	chr18	25530930	25757410	-	2118.35	6.52289	1.09482	5.95793	2.55457e-09	2.05138e-07	18.3753	26.6491	32.2661	4597.54	7058.37	1897.13	1218.67	243.407	4453.29	436.143	16.2077	5260.56	6.15238	812.472	2278.54	757.134	4452.99	1058.92	4931.31	1088.03	5.0451	13.558	6321.04	2624.77	749.574	5061.61	2245.48	1648.52
ENSG00000166340	TPP1	protein_coding	chr11	6634000	6640692	-	10675.2	-1.87448	0.314709	-5.95623	2.58127e-09	2.06739e-07	33184.6	42510.9	15637	9024.31	6373.75	6424.26	7346.93	12100.2	9086.69	6322.22	9344.15	6893.18	13356.8	6571.65	7501.97	10363.9	6377.77	6664.09	10197	6425.29	16413	7030.97	12142	5516.19	8427.43	6968.74	6761.45	3939.62
ENSG00000095585	BLNK	protein_coding	chr10	97951458	98031344	-	198.058	-3.82155	0.641787	-5.95455	2.60796e-09	2.08188e-07	781.489	638.469	2069.07	32.6596	97.1676	21.6568	37.2468	191.425	78.7994	155.898	77.6262	50.9893	45.1175	54.1648	29.0137	55.5303	179.315	32.0346	43.5334	84.0575	12008.6	341.211	25.9059	22.6742	29.983	37.0779	123.996	126.27
ENSG00000255364	RP11-94A24.1	lincRNA	chr8	123426571	123440790	-	6.6131	-5.37365	0.902492	-5.95423	2.61302e-09	2.08188e-07	72.4201	71.0644	10.0832	0	0	1.73254	4.65585	0	1.12571	1.85593	1.70607	1.92413	0	2.08326	0	2.13578	1.42313	0	0	0	0	1.12984	0	1.81394	4.44192	0	4.16795	1.403
ENSG00000211640	IGLV6-57	IG_V_gene	chr22	22550113	22550860	+	129.121	-4.69007	0.787744	-5.9538	2.61992e-09	2.08195e-07	158.892	210.972	2364.5	17.7295	130.546	22.523	57.0342	99.8381	4.50282	121.563	28.1502	26.9378	27.6857	6.24979	30.9479	7.47523	37.713	24.9158	17.5986	31.4233	26.4868	686.941	4.50537	10.8836	6.66288	20.9157	64.6032	16.836
ENSG00000167554	ZNF610	protein_coding	chr19	52839498	52871031	+	269.218	2.82373	0.47432	5.95322	2.62921e-09	2.08391e-07	45.3977	27.7595	52.4325	481.495	368.643	286.735	412.043	149.345	128.33	431.503	100.658	217.426	378.372	311.448	229.208	272.312	270.395	218.013	537.22	719.595	75.6765	158.177	208.374	545.996	188.782	274.757	237.573	210.45
ENSG00000070731	ST6GALNAC2	protein_coding	chr17	74559792	74583038	-	101.795	-2.19293	0.368845	-5.9454	2.75776e-09	2.18013e-07	327.512	519.658	162.339	49.4559	73.432	59.7726	55.8702	53.632	65.2909	140.123	84.4505	49.0652	54.3461	43.7485	39.652	127.079	96.0615	48.9418	38.9022	87.1998	63.0638	112.984	95.7392	80.7203	45.5297	53.2401	98.9888	123.464
ENSG00000176244	ACBD7	protein_coding	chr10	15119522	15130775	-	248.306	4.5317	0.762283	5.9449	2.76617e-09	2.18113e-07	12.9708	19.9869	3.02495	258.477	169.116	129.941	124.544	273.111	67.5423	54.7499	109.189	606.1	151.759	340.613	378.145	36.3083	106.023	407.552	171.355	317.376	20.1804	57.6217	763.661	817.18	233.201	575.183	405.333	342.332
ENSG00000184613	NELL2	protein_coding	chr12	44902058	45315631	-	424.886	-3.83182	0.644711	-5.94347	2.79056e-09	2.19075e-07	3444.82	1530.1	2530.87	209.021	53.4051	542.285	54.7062	443.908	124.953	226.423	240.556	145.272	70.7524	130.204	180.852	203.967	414.843	297.21	20.3773	52.6341	316.58	133.321	33.7903	79.8133	87.7279	58.9443	133.374	136.091
ENSG00000253705	IGHV3-41	IG_V_pseudogene	chr14	106899044	106899493	-	43.9858	7.97452	1.34176	5.94334	2.79273e-09	2.19075e-07	0	0	0	50.3891	54.1468	60.6389	57.0342	42.0805	36.0226	85.3727	82.7444	79.8512	27.6857	58.3313	73.5013	32.0367	35.5783	8.89851	50.0171	32.9945	0	14.6879	11.2634	135.138	18.8782	66.5501	44.8054	72.9559
ENSG00000160883	HK3	protein_coding	chr5	176307870	176326333	-	751.069	-3.98433	0.670729	-5.9403	2.845e-09	2.22603e-07	5441.24	7176.39	1158.56	388.182	137.221	330.049	154.807	653.486	347.843	65.8854	564.709	137.575	123.048	423.944	247.583	242.411	222.009	114.791	185.248	121.765	35.3157	126.542	1057.64	97.9527	523.036	85.5644	631.444	235.704
ENSG00000152689	RASGRP3	protein_coding	chr2	33661391	33789817	+	259.808	-2.82564	0.47575	-5.93934	2.86167e-09	2.23334e-07	823.644	755.059	1765.56	139.036	184.693	382.025	114.068	369.649	160.976	162.394	232.879	155.854	193.8	91.6635	101.548	55.5303	162.949	119.24	76.8781	131.978	339.283	1738.82	78.844	77.9994	92.1698	40.8808	153.172	144.509
ENSG00000110324	IL10RA	protein_coding	chr11	117857063	117872196	+	4250.6	-3.63251	0.611769	-5.93772	2.89008e-09	2.24977e-07	24536.4	26170.6	20478.9	1777.61	517.732	4801.73	237.448	5229.54	2157.98	772.994	3722.65	959.177	1292	1068.71	3015.49	1052.94	2255.67	1761.02	389.022	1620.66	3944.01	1171.64	3113.21	1298.78	2286.48	408.808	1863.07	1112.58
ENSG00000166091	CMTM5	protein_coding	chr14	23846017	23848981	+	92.8144	-5.52308	0.930385	-5.93633	2.91464e-09	2.25372e-07	1256	777.266	165.364	5.59878	4.45042	13.8603	24.4432	14.0268	82.1765	14.8474	10.2364	1.92413	14.3556	4.16652	7.73698	17.0862	15.6545	0	5.55745	6.28467	0	2.25967	79.9704	1.81394	15.5467	5.70429	14.5878	37.881
ENSG00000168497	SDPR	protein_coding	chr2	192699028	192711981	-	2250.05	-7.30333	1.23014	-5.93698	2.90321e-09	2.25372e-07	31536.3	23517.9	4789.5	31.7264	25.9608	31.1857	22.1153	146.044	766.605	35.2626	135.633	6.73444	996.686	0	25.1452	135.622	197.104	0	25.9348	50.2774	10.0902	16.9475	349.166	11.7906	19.9886	20.9157	44.8054	51.9109
ENSG00000171051	FPR1	protein_coding	chr19	52248425	52307363	-	2516.03	-4.03088	0.679083	-5.93577	2.92471e-09	2.25372e-07	18257.4	22719.5	5683.88	449.769	341.199	1347.05	664.623	2197.26	2044.28	165.178	2547.16	587.821	898.248	1410.37	872.345	465.6	625.467	329.245	386.243	132.764	229.552	375.106	2740.39	312.905	1606.86	854.693	1587.99	615.916
ENSG00000183401	CCDC159	protein_coding	chr19	11455360	11465620	+	414.187	-1.92824	0.32484	-5.93597	2.92117e-09	2.25372e-07	1436.51	1474.59	724.98	143.702	238.098	324.851	368.976	208.752	391.745	160.538	437.607	262.643	292.238	336.447	278.531	389.78	488.135	349.711	579.827	337.015	223.246	315.224	382.957	134.232	268.736	283.313	404.291	360.571
ENSG00000060566	CREB3L3	protein_coding	chr19	4153598	4173051	+	1162.17	6.07297	1.02327	5.93487	2.94084e-09	2.26045e-07	16.2135	14.4349	27.2245	11.1976	655.696	1402.49	1090.63	551.172	72.0451	473.261	230.319	1409.42	53.3207	2462.42	3616.07	1358.36	662.469	2375.9	175.06	872.783	5.0451	2402.03	332.271	202.254	2229.84	1317.69	7193.88	1327.24
ENSG00000149577	SIDT2	protein_coding	chr11	117049449	117068160	+	3256.19	-2.11543	0.356653	-5.93134	3.00475e-09	2.30377e-07	8480.72	13572.2	9136.36	1662.84	1124.47	3083.92	1853.03	3266.6	2219.89	2024.82	2779.19	1380.56	2961.35	2065.55	1965.19	4429.61	2395.13	1676.48	2920.44	1410.12	5426.01	2745.5	2307.88	1174.53	3145.99	1677.06	2752.93	1534.88
ENSG00000214212	C19orf38	protein_coding	chr19	10947251	10980466	+	597.549	-3.58199	0.604241	-5.92808	3.06501e-09	2.34408e-07	3892.31	4820.16	1152.51	218.353	126.837	244.288	240.94	593.253	317.449	59.3897	343.773	178.944	422.464	219.784	252.419	430.36	147.294	68.5185	150.977	80.9151	169.011	1098.2	431.39	139.673	273.178	62.7472	396.997	199.226
ENSG00000127589	TUBBP1	pseudogene	chr8	30209389	30211034	+	3328.7	2.51888	0.425311	5.92244	3.1719e-09	2.41977e-07	604.221	685.105	622.131	3675.6	5953.92	2386.57	4502.21	5585.16	1290.06	1844.79	1190.84	6052.34	2419.94	2265.55	4995.19	1645.62	2020.85	4599.64	2167.41	3367.01	2868.14	2736.46	4344.31	7593.15	4511.88	6035.14	3832.43	3407.88
ENSG00000174600	CMKLR1	protein_coding	chr12	108681821	108733118	-	166.743	-3.97968	0.672132	-5.92098	3.20031e-09	2.43535e-07	790.136	1506.79	759.262	57.8541	58.5972	160.26	37.2468	311.891	58.5367	62.1736	75.0671	19.2413	26.6603	37.4987	44.4876	8.54312	101.042	55.1708	28.7135	40.0648	7.56765	29.3757	110.382	45.3485	74.4021	9.50715	64.6032	88.3889
ENSG00000237976	RP11-126K1.6	antisense	chr1	151319443	151320503	+	104.995	2.38582	0.403079	5.91899	3.23923e-09	2.45884e-07	17.2944	24.4284	24.1996	147.435	124.612	171.521	185.07	95.7126	108.068	90.9404	32.4153	193.375	155.86	81.2472	173.115	75.8202	49.0981	76.5272	80.583	70.7025	88.2893	125.412	88.9811	173.231	107.717	119.79	116.703	141.703
ENSG00000173334	TRIB1	protein_coding	chr8	126442563	126450647	+	1199.31	-3.69141	0.623868	-5.91697	3.2792e-09	2.483e-07	6325.41	11422.5	2664.98	411.511	161.699	1428.48	378.288	795.404	301.689	358.194	580.917	481.994	472.708	802.056	185.688	322.503	178.603	189.538	158.387	388.078	196.759	546.841	2318.01	217.673	755.126	686.416	649.158	202.032
ENSG00000121552	CSTA	protein_coding	chr3	122044091	122060819	+	298.583	-4.24578	0.717895	-5.91421	3.33466e-09	2.51874e-07	2477.42	2682.68	648.348	123.173	49.6964	135.138	51.2143	287.963	235.272	20.4152	162.93	41.3687	42.0413	94.7884	47.389	65.1413	87.5227	48.052	48.1646	39.2792	7.56765	31.6354	387.462	47.1624	164.351	19.965	186.516	127.673
ENSG00000120318	ARAP3	protein_coding	chr5	141032968	141061788	-	189.781	-3.67828	0.622231	-5.91144	3.39131e-09	2.5552e-07	1116.57	1625.6	476.934	70.9179	44.5042	398.484	68.6738	155.12	97.9363	36.1906	144.163	50.0273	48.1937	89.5803	31.9151	34.1725	61.1947	109.452	15.7461	30.6378	25.2255	70.0499	86.7284	35.3718	111.048	30.4229	143.794	105.225
ENSG00000198053	SIRPA	protein_coding	chr20	1875154	1920543	+	1541.06	-4.2602	0.720741	-5.91087	3.40313e-09	2.55779e-07	11500.7	15024.6	3546.25	410.578	183.951	692.15	288.663	1195.58	1239.4	127.131	808.677	186.64	1618.08	340.613	190.523	844.701	566.407	136.147	129.674	197.967	417.482	140.1	1893.38	149.65	479.727	115.987	519.952	204.838
ENSG00000153317	ASAP1	protein_coding	chr8	131064353	131455906	-	3885.31	-1.81965	0.30812	-5.90566	3.51228e-09	2.62689e-07	12874.6	13309	6187.03	5203.14	1950.77	2749.54	2056.72	5062.04	4995.88	1908.82	4034.86	2514.83	2326.63	3087.39	3768.88	2723.12	2920.98	2774.56	2296.15	2945.15	5070.33	2353.45	3424.08	2285.56	2883.92	2310.24	2763.35	2007.69
ENSG00000235492	RP11-16L9.4	lincRNA	chr1	198985262	199045864	+	779.821	11.1595	1.88953	5.90597	3.50578e-09	2.62689e-07	0	1.11038	0	2155.53	40.0538	5.19762	4.65585	724.445	52.9081	8.35167	3610.9	72.1547	2951.09	3370.72	23.2109	0	22.0586	1216.43	5.55745	1310.35	300.184	22.5967	9.01075	27.2091	956.123	2710.49	531.413	1703.24
ENSG00000105576	TNPO2	protein_coding	chr19	12810008	12834825	-	5488.48	1.10421	0.187055	5.90314	3.56644e-09	2.66088e-07	2963.82	2427.29	2733.55	7375.47	5136.53	4787.87	4904.94	6487.83	5581.25	5794.21	4706.2	8273.74	5463.32	5934.17	6271.79	6192.7	5693.25	4320.23	5003.56	5376.53	6160.07	4785.99	5451.5	8355.01	5602.37	8363.44	5101.57	4429.27
ENSG00000138821	SLC39A8	protein_coding	chr4	103172198	103352415	-	4323.17	2.3416	0.39694	5.89914	3.65411e-09	2.71964e-07	1091.71	776.156	931.685	2777.93	3783.6	8655.77	3879.49	6796.42	4317.08	2521.28	2710.09	7407.89	6997.31	2543.66	6972.96	2448.67	3683.78	3675.08	3719.79	5169.14	5842.23	2153.47	6812.12	10773	2706.24	3420.67	4404.48	4077.11
ENSG00000095015	MAP3K1	protein_coding	chr5	56111401	56191979	+	5102.74	-2.9267	0.496177	-5.8985	3.66825e-09	2.72352e-07	19087.6	20347.7	28733	1311.05	4111.45	1401.62	3075.19	7481.26	4067.17	3635.76	2170.12	1166.98	3730.4	1090.59	2673.13	2051.42	4409.58	3024.6	4084.73	3489.56	35874.5	2292.44	8323.68	927.83	2292.03	1125.65	2085.02	1489.98
ENSG00000165168	CYBB	protein_coding	chrX	37639264	37672714	+	8745	-4.10008	0.695374	-5.89623	3.71905e-09	2.75453e-07	57634.5	83561.7	23589.6	2579.17	1550.23	2800.65	876.464	7929.29	3666.42	811.968	6111.14	813.905	7164.45	2776.99	1780.47	2252.18	2528.91	988.624	1152.24	921.49	5465.11	10988.8	7066.68	1018.53	3130.44	619.866	4284.65	795.5
ENSG00000140090	SLC24A4	protein_coding	chr14	92788925	92962596	+	353.159	-4.43294	0.752013	-5.89476	3.7523e-09	2.77243e-07	3152.98	3328.92	653.389	80.2492	68.9815	136.004	69.8377	351.496	176.736	41.7584	220.936	41.3687	20.5079	105.205	82.2054	27.7651	102.466	17.797	40.7546	36.9224	23.9642	54.2321	260.185	22.6742	234.311	20.9157	361.57	154.33
ENSG00000161929	SCIMP	protein_coding	chr17	5112256	5138155	-	603.422	-4.17783	0.709121	-5.89156	3.82564e-09	2.8198e-07	3621.01	5769.54	2177.96	122.24	221.038	185.382	54.7062	781.378	183.49	115.068	380.454	28.8619	152.784	140.62	134.43	80.0918	238.375	78.3069	144.494	50.2774	1103.62	110.724	252.301	87.0691	250.968	41.8315	266.749	122.061
ENSG00000110077	MS4A6A	protein_coding	chr11	59939081	59952139	-	1707.33	-4.75276	0.807191	-5.88803	3.90829e-09	2.86686e-07	13165.3	17599.5	5752.45	479.629	173.566	427.937	102.429	1085.02	605.629	51.966	947.722	98.1304	618.315	343.738	243.715	75.8202	400.612	170.851	145.42	93.4845	92.0731	2735.33	732.123	118.813	604.101	84.6137	604.353	252.54
ENSG00000241839	PLEKHO2	protein_coding	chr15	65134088	65160206	+	1744.15	-2.85611	0.485046	-5.88832	3.90144e-09	2.86686e-07	9550.81	9920.14	3233.67	986.319	1373.7	936.438	479.553	2236.87	1037.9	469.55	1422.01	420.422	2156.41	1021.84	1122.83	366.286	723.663	883.622	766.002	927.774	2656.25	464.363	1797.64	540.554	1094.93	512.436	955.502	778.664
ENSG00000239697	TNFSF12	protein_coding	chr17	7452208	7464925	+	368.354	-3.57492	0.60781	-5.88164	4.06221e-09	2.97262e-07	2475.25	2639.37	954.876	170.763	100.876	374.229	453.945	278.887	146.342	40.8304	170.607	31.7481	68.7016	137.495	101.548	185.813	190.7	306.109	103.739	192.468	340.544	72.3095	120.519	61.6739	102.164	33.275	391.787	67.3439
ENSG00000114268	PFKFB4	protein_coding	chr3	48555117	48599448	-	330.4	-2.64862	0.451199	-5.87018	4.35315e-09	3.1779e-07	1333.83	1978.7	659.439	156.766	95.6841	220.033	162.955	436.482	215.01	86.3006	229.466	180.868	108.692	164.578	415.863	102.517	146.583	173.521	118.559	161.83	81.9829	282.459	359.304	287.509	327.592	106.48	371.989	286.212
ENSG00000139629	GALNT6	protein_coding	chr12	51745031	51786651	-	7028.85	2.64302	0.45035	5.86881	4.38941e-09	3.18912e-07	1112.24	1734.41	863.119	11370.2	5968.76	10045.3	3230	9450.79	6470.55	8362.81	8812.71	9094.38	7317.24	15048.4	7444.91	9194.53	7392.47	3005.03	4545.07	4359.2	727.756	11380.8	8575.98	10266.9	4025.49	9588.91	8738.1	8681.75
ENSG00000197415	VEPH1	protein_coding	chr3	156977531	157251408	-	63.307	-3.93333	0.670194	-5.86895	4.38574e-09	3.18912e-07	546.934	446.373	152.256	19.5957	17.06	6.93016	31.427	3.30043	27.0169	29.6948	16.2077	21.1654	2.05079	28.124	8.7041	11.7468	31.3089	6.22896	48.1646	27.4954	5.0451	7.90885	34.9166	34.4649	51.0821	35.1765	19.7978	102.419
ENSG00000104763	ASAH1	protein_coding	chr8	17913934	17942494	-	4222.34	-2.52022	0.429717	-5.86483	4.49599e-09	3.25879e-07	18011	22658.4	7533.13	1639.51	1117.8	2501.79	6290.05	4213	2809.76	1202.64	2758.72	1260.3	4979.33	2163.47	2252.43	2671.86	2473.41	3402.79	3430.8	1682.72	6267.28	2454	3756.36	2215.73	2384.2	2133.4	2633.1	1328.64
ENSG00000186522	SEPT10	protein_coding	chr2	110300559	110371783	-	35.6369	-3.96805	0.676819	-5.86279	4.55156e-09	3.29125e-07	245.364	274.264	130.073	24.2614	10.3843	19.9242	20.9513	15.6771	14.6342	15.7754	11.9425	14.4309	8.20318	19.791	9.67123	2.13578	8.5388	0	4.63121	0	7.56765	18.0774	9.01075	3.62788	27.762	9.50715	28.1337	43.493
ENSG00000176619	LMNB2	protein_coding	chr19	2427636	2456994	-	4098.7	1.845	0.314836	5.86021	4.62285e-09	3.3349e-07	1069.01	1259.17	1381.39	6264.11	5515.56	2360.59	2440.83	8388.05	2772.61	4161.92	3229.59	5669.44	3721.17	3933.2	6219.57	2755.16	3865.94	3587.88	3322.43	5715.91	2779.85	4065.15	5380.54	7516.06	4077.68	4472.16	5357.9	3480.84
ENSG00000227268	KLLN	protein_coding	chr10	89618918	89623194	-	444.196	2.3891	0.40781	5.85836	4.67465e-09	3.3591e-07	87.5527	104.376	86.7152	823.021	717.26	252.085	193.218	339.12	330.957	750.723	547.649	477.183	558.842	726.017	564.8	247.751	300.993	280.303	697.46	594.687	138.74	470.012	307.492	785.436	491.943	749.164	436.593	377.407
ENSG00000231680	AP003774.6	lincRNA	chr11	64161814	64163303	-	11.8667	-4.76597	0.813553	-5.85822	4.67842e-09	3.3591e-07	124.303	91.0512	38.316	0.933131	7.41737	0	1.16396	1.65022	3.37712	0	8.53035	1.92413	2.05079	4.16652	3.86849	0	2.84627	1.7797	1.85248	2.35675	0	9.03869	2.25269	0	5.5524	0	5.20994	12.627
ENSG00000132185	FCRLA	protein_coding	chr1	161676762	161684142	+	365.625	-4.60832	0.786896	-5.85633	4.73212e-09	3.38337e-07	1470.02	1373.54	4788.5	15.8632	268.509	41.581	37.2468	376.249	82.1765	258.902	136.486	53.8755	156.886	97.9133	30.9479	115.332	345.11	58.7302	40.7546	69.9169	54.2349	99.4256	40.5484	16.3255	6.66288	7.60572	87.5269	106.628
ENSG00000198691	ABCA4	protein_coding	chr1	94458393	94586688	-	531.168	5.76551	0.984505	5.85625	4.73438e-09	3.38337e-07	6.48538	11.1038	15.1247	222.085	242.548	426.205	195.546	541.271	122.702	114.14	1863.03	1011.13	28.7111	594.771	1348.17	64.0734	68.3104	618.446	349.193	636.323	0	23.7266	1393.29	893.365	777.336	945.011	1382.72	977.89
ENSG00000172243	CLEC7A	protein_coding	chr12	10269376	10282857	-	1029.32	-4.61878	0.789065	-5.85348	4.81383e-09	3.43211e-07	6121.12	12334.1	3066.29	261.277	80.8493	313.59	76.8215	1094.09	696.811	33.4067	822.326	113.523	237.892	242.7	285.301	89.7028	284.627	91.6546	113.928	53.4197	17.6579	611.241	670.174	58.953	307.603	92.2194	457.432	192.211
ENSG00000127831	VIL1	protein_coding	chr2	219283815	219318018	+	43.6364	-4.03496	0.689488	-5.85211	4.85362e-09	3.4524e-07	444.249	277.595	85.7069	10.2644	11.8678	17.3254	26.7711	1.65022	33.7712	26.9109	14.5016	15.393	10.254	5.20816	5.80274	6.40734	12.0966	8.00866	5.55745	15.7117	13.874	11.2984	4.50537	9.97667	9.99432	7.60572	27.0917	102.419
ENSG00000132669	RIN2	protein_coding	chr20	19867165	19983101	+	298.655	-4.43588	0.759232	-5.84259	5.13949e-09	3.64548e-07	1706.74	3154.59	1176.71	63.4529	16.3182	307.526	65.1819	378.725	158.724	16.7033	195.345	10.5827	64.6	44.7901	68.6657	26.6973	84.6764	48.9418	67.6157	18.854	42.8834	171.735	207.247	38.9997	63.2973	9.50715	76.0651	77.1649
ENSG00000227184	EPPK1	protein_coding	chr8	144939497	144952632	-	160.579	-3.15213	0.539537	-5.84229	5.14895e-09	3.64548e-07	733.929	519.658	1065.79	110.109	54.8885	60.6389	130.364	118.816	72.0451	156.826	125.396	95.2442	52.2953	140.62	79.3041	130.283	92.5037	26.6955	49.0908	3.92792	124.866	91.5167	42.801	25.3952	94.3908	47.5358	56.2673	195.017
ENSG00000164626	KCNK5	protein_coding	chr6	39156749	39197226	-	1281.65	4.87853	0.836496	5.8321	5.47353e-09	3.86632e-07	34.5887	35.5322	75.6237	37.3252	1477.54	1498.65	2850.54	1086.67	1865.29	1674.05	1966.25	2166.57	2743.96	695.81	565.767	4074	1009	1098.97	1189.29	1084.11	2.52255	63.2708	2002.64	365.509	461.96	1392.8	2205.89	2162.02
ENSG00000173457	PPP1R14B	protein_coding	chr11	64011956	64014413	-	2713.04	1.92415	0.330038	5.83007	5.54038e-09	3.9045e-07	692.855	899.408	736.071	3055.07	913.078	1612.13	2175.45	4066.13	2083.68	3017.74	1531.2	3680.85	4916.78	3872.78	2513.55	2930.29	2999.97	1953.22	1859.89	2626.99	3467.25	4485.45	2784.32	4146.67	2782.86	3830.43	2775.85	3555.2
ENSG00000122986	HVCN1	protein_coding	chr12	111065646	111142755	-	598.521	-2.17437	0.373374	-5.82358	5.75997e-09	4.04989e-07	1811.58	1963.15	2114.44	334.061	379.769	903.52	292.155	456.285	328.706	509.452	223.495	269.378	596.781	353.113	581.241	227.461	562.138	670.058	460.342	430.5	6795.75	221.448	653.279	827.156	294.277	199.65	357.402	273.585
ENSG00000101017	CD40	protein_coding	chr20	44746911	44758502	+	139.697	-3.64171	0.625532	-5.82178	5.82249e-09	4.08444e-07	576.118	698.429	1070.83	13.0638	53.4051	39.8484	17.4594	169.147	166.604	69.5973	133.073	56.7617	17.4318	55.2064	35.7835	59.8018	126.659	22.2463	14.8199	14.9261	2699.13	64.4007	78.844	19.0464	58.8554	19.965	100.031	89.7919
ENSG00000196415	PRTN3	protein_coding	chr19	840963	848175	+	615.402	4.19579	0.721005	5.81937	5.90713e-09	4.13432e-07	51.8831	29.9803	30.2495	798.76	357.517	565.674	444.634	1308.62	915.198	128.059	1180.6	508.931	225.587	440.61	155.707	72.6165	1191.16	211.785	115.78	931.702	287.571	80.2184	2595.1	1410.34	867.285	609.408	776.28	940.009
ENSG00000235674	LDHAP2	pseudogene	chr1	235901305	235902289	+	44.323	-2.73681	0.470694	-5.81442	6.08433e-09	4.24859e-07	113.494	348.66	89.7402	33.5927	37.0869	21.6568	6.98377	52.8069	42.7768	34.3347	27.2971	14.4309	20.5079	49.9983	24.1781	13.8826	31.3089	32.0346	9.26242	7.07025	20.1804	38.4144	33.7903	20.8603	51.0821	23.7679	25.0077	16.836
ENSG00000236213	AC006369.2	antisense	chr2	37827279	37873841	+	10.6923	-4.03777	0.695022	-5.80956	6.26384e-09	4.36395e-07	126.465	52.1879	20.1663	13.0638	1.48347	8.6627	4.65585	3.30043	4.50282	0.927964	2.55911	0.962063	2.05079	3.12489	5.80274	4.27156	8.5388	3.5594	2.77873	1.57117	0	2.25967	11.2634	0.90697	6.66288	0	6.25192	1.403
ENSG00000143479	DYRK3	protein_coding	chr1	206808881	206857764	+	528.164	3.63977	0.626564	5.80909	6.28116e-09	4.36605e-07	54.0449	69.954	17.1414	336.86	829.262	490.309	677.426	438.133	334.334	250.55	277.236	1472.92	2630.14	289.573	386.849	130.283	379.977	323.016	237.118	553.051	355.68	420.299	321.008	1676.99	357.574	658.846	431.383	388.631
ENSG00000251322	SHANK3	protein_coding	chr22	51112843	51171726	+	1455.33	5.09155	0.877046	5.80534	6.42365e-09	4.45494e-07	50.8022	47.7464	44.3659	454.435	185.434	5657.61	1083.65	481.038	2266.04	875.07	235.438	2238.72	6518.45	758.307	1255.33	1027.31	1762.55	185.979	657.632	520.842	22.703	781.847	7128.63	554.159	533.03	1805.41	2337.18	1279.53
ENSG00000143297	FCRL5	protein_coding	chr1	157483167	157522310	-	541.226	-4.40387	0.758886	-5.80307	6.51102e-09	4.5053e-07	1124.13	1779.94	7969.73	27.0608	400.538	115.214	57.0342	212.878	63.0395	336.851	203.875	96.2063	152.784	72.9142	40.6192	84.3633	496.674	75.6373	60.2057	102.911	496.943	351.379	245.543	26.3021	33.3144	19.965	282.379	225.883
ENSG00000123384	LRP1	protein_coding	chr12	57522276	57607134	+	6813.26	-4.87905	0.840938	-5.80192	6.55616e-09	4.52627e-07	59415.8	75771.3	13483.2	1443.55	344.166	4561.78	311.942	6582.71	4431.9	214.36	4614.07	279.96	528.08	1622.86	1422.64	516.859	1506.39	553.487	367.718	503.559	71.8927	772.808	3584.02	1076.57	2518.57	706.381	2499.73	1064.88
ENSG00000141574	SECTM1	protein_coding	chr17	80278900	80291950	-	871.628	-3.76406	0.648922	-5.80048	6.61253e-09	4.55489e-07	4352.77	8487.75	2286.86	203.422	196.56	513.698	155.971	1358.95	444.653	164.25	386.425	71.1927	174.318	417.694	420.698	495.501	302.416	140.596	356.603	373.152	54.2349	403.352	1302.05	173.231	348.691	82.7122	551.211	186.599
ENSG00000183779	ZNF703	protein_coding	chr8	37553269	37557537	+	400.481	-3.51361	0.606784	-5.79055	7.0155e-09	4.82157e-07	1246.27	4089.53	1147.46	235.149	53.4051	2008.01	194.382	873.79	102.439	122.491	222.642	81.7754	88.1842	387.487	246.616	102.517	144.448	117.46	84.288	46.3494	204.327	103.945	248.922	114.278	192.113	50.3879	346.982	179.584
ENSG00000110042	DTX4	protein_coding	chr11	58938903	58976060	+	556.071	-3.04513	0.526134	-5.78775	7.13372e-09	4.89181e-07	2226.65	2176.35	3345.59	71.8511	169.858	593.395	164.119	363.048	262.289	458.414	444.431	358.85	96.3874	163.536	287.235	210.374	313.801	664.719	77.8043	166.544	6732.69	460.973	139.667	859.807	175.456	380.286	401.165	200.629
ENSG00000174171	RP11-23P13.6	antisense	chr15	42184991	42190773	+	100.153	-2.9414	0.508343	-5.78625	7.19745e-09	4.92445e-07	551.258	355.322	437.609	34.5258	36.3451	116.946	45.3945	41.2554	27.0169	105.788	28.1502	39.4446	7.17778	68.7476	47.389	81.1597	49.8097	40.9331	58.3532	80.9151	195.498	49.7128	79.9704	16.3255	55.524	46.585	55.2253	51.9109
ENSG00000146938	NLGN4X	protein_coding	chrX	5758678	6146904	-	2639.97	7.18431	1.24218	5.78363	7.31058e-09	4.99066e-07	8.64718	8.88305	43.3576	6017.76	2829.73	1774.12	1997.36	136.968	7308.08	352.626	1523.52	1989.55	18.4572	11100.7	130.562	162.319	1039.6	14.2376	13689.9	0	7169.09	6572.26	1685.01	4923.94	285.393	1489.77	395.955	1251.47
ENSG00000196511	TPK1	protein_coding	chr7	144149034	144533488	-	268.826	-2.22355	0.384508	-5.78284	7.34496e-09	5.00293e-07	979.293	1049.31	674.564	174.495	126.095	353.438	344.533	297.039	269.044	170.745	133.073	65.4203	287.111	98.9549	175.049	226.393	158.679	216.234	190.806	166.544	204.327	162.696	266.943	253.045	136.589	57.0429	111.493	178.181
ENSG00000165185	KIAA1958	protein_coding	chr9	115249127	115431677	+	3753.07	1.64046	0.283842	5.77947	7.49358e-09	5.0928e-07	983.616	1361.33	1549.78	3525.37	2257.85	2971.31	3931.87	3797.15	4876.55	6242.41	3590.43	5014.27	1524.77	4938.37	4959.41	3834.79	4051.66	3602.12	3461.37	4315.21	2130.29	5629.97	4589.85	3577.09	4068.8	5768.94	3698.01	4833.33
ENSG00000136826	KLF4	protein_coding	chr9	110247133	110252763	-	1234.88	-4.42955	0.767011	-5.77508	7.69181e-09	5.2159e-07	6018.44	16152.7	2762.79	475.897	76.3989	1258.69	105.921	1231.06	226.267	47.3261	277.236	172.209	406.057	596.855	416.83	68.345	224.144	145.936	153.756	43.9927	987.579	164.956	509.107	131.511	620.758	136.903	917.991	246.928
ENSG00000101160	CTSZ	protein_coding	chr20	57570240	57582302	-	1631.52	-4.10366	0.710983	-5.77182	7.84218e-09	5.29434e-07	10239.3	14665.9	5862.35	626.131	316.722	537.087	121.052	1660.94	712.571	248.694	1326.47	151.044	350.686	437.485	452.613	293.67	535.81	184.199	148.199	128.836	2683.99	550.23	922.475	187.743	1050.51	98.8744	901.319	287.615
ENSG00000237604	AP001056.1	lincRNA	chr21	45595372	45596336	+	32.438	-3.36142	0.582368	-5.77199	7.83391e-09	5.29434e-07	126.465	177.661	196.622	3.73252	17.06	23.3893	10.4757	46.2061	11.2571	6.49575	6.82428	9.62063	19.4825	8.33305	10.6384	27.7651	25.6164	8.00866	3.70497	4.7135	37.8383	23.7266	15.7688	1.81394	17.7677	15.2114	19.7978	32.269
ENSG00000132514	CLEC10A	protein_coding	chr17	6977856	6983626	-	134.466	-5.05759	0.876454	-5.77051	7.90335e-09	5.32385e-07	1164.13	1574.52	272.245	17.7295	6.67563	34.6508	19.7874	84.9862	36.0226	6.49575	50.3291	15.393	89.2096	63.5395	31.9151	2.13578	14.2313	14.2376	5.55745	0	3.78383	11.2984	27.0322	14.5115	89.9489	1.90143	51.0574	61.7319
ENSG00000170464	DNAJC18	protein_coding	chr5	138744279	138780180	-	848.067	1.72152	0.298522	5.76683	8.07776e-09	5.42936e-07	248.606	254.277	330.728	441.371	855.223	1381.7	1059.21	683.19	1034.52	635.655	1740.19	980.342	885.943	569.772	998.071	796.646	712.99	901.419	1071.66	865.713	1271.37	1207.8	682.564	1241.64	722.922	1007.76	558.505	606.095
ENSG00000178773	CPNE7	protein_coding	chr16	89642176	89663654	+	603.074	4.14583	0.719266	5.76398	8.21552e-09	5.50982e-07	52.964	24.4284	36.2994	1239.2	1008.02	178.452	1364.16	1770.68	40.5254	715.46	469.169	1056.35	117.921	794.764	1015.48	80.0918	89.6574	708.321	193.585	1542.1	501.988	237.266	353.672	543.275	360.906	671.205	635.612	1084.52
ENSG00000211898	IGHD	IG_C_gene	chr14	106303099	106312010	-	1920.66	-4.16695	0.722988	-5.76352	8.23791e-09	5.51272e-07	6694	4866.8	25175.6	699.848	730.611	310.125	251.416	1802.86	1174.11	491.821	1631.86	571.465	328.127	404.153	632.498	893.824	1853.63	468.062	216.741	186.969	1748.13	1276.72	367.188	105.208	77.7336	84.6137	484.524	249.734
ENSG00000135931	ARMC9	protein_coding	chr2	232063260	232239548	+	226.558	3.14435	0.545876	5.76018	8.40228e-09	5.61041e-07	23.7797	16.6557	44.3659	77.4499	62.3059	276.34	427.174	137.793	231.895	650.503	142.457	274.188	78.9556	191.66	344.296	120.672	333.013	126.359	497.392	116.266	117.299	209.02	435.895	377.299	285.393	353.666	169.844	221.674
ENSG00000121774	KHDRBS1	protein_coding	chr1	32479430	32526451	+	14431.7	0.976328	0.169509	5.75974	8.42455e-09	5.61299e-07	7444.14	8206.82	7578.51	17952.5	18284.6	10612.7	14280.7	18734.9	13042.4	9683.3	13097.5	21071.1	17315.9	14344.3	16394.7	14490.2	12147.2	16756.8	13374.9	13721.8	16423.1	14829.1	16502.1	16112.3	14711.6	16578.6	13929.3	16465.6
ENSG00000140534	TICRR	protein_coding	chr15	90118713	90174287	+	1090.21	3.81336	0.662169	5.7589	8.46662e-09	5.62873e-07	33.5078	42.1945	182.505	1077.77	2173.29	1001.41	647.163	2169.21	300.563	1015.19	278.089	1369.98	882.867	1059.34	1575.44	281.923	453.268	1344.56	771.559	2093.58	307.751	223.708	1218.7	5057.26	1238.18	1995.55	1219.12	512.094
ENSG00000158106	RHPN1	protein_coding	chr8	144451057	144466390	+	5998.8	2.96669	0.515244	5.75783	8.52005e-09	5.65194e-07	821.482	577.398	1140.41	7731.92	7278.67	8076.24	2637.54	4116.47	4840.53	7394.94	9465.28	6997.08	779.302	14505.8	8569.67	4975.3	8249.19	1703.17	7386.78	7101.68	903.073	7449.01	3936.57	6438.58	10607.3	8359.64	7696.12	8227.18
ENSG00000100285	NEFH	protein_coding	chr22	29876219	29887379	+	80.6311	-2.41995	0.420432	-5.75586	8.61993e-09	5.70548e-07	214.018	470.801	197.63	88.6474	37.0869	39.8484	60.526	99.8381	41.6511	77.949	46.0639	58.6858	63.5746	97.9133	74.4685	20.2899	39.8477	39.1534	33.3447	25.9243	22.703	75.699	39.422	19.9533	69.9602	38.9793	82.317	81.3739
ENSG00000197603	C5orf42	protein_coding	chr5	37106330	37249530	-	3089.63	1.19899	0.208321	5.75551	8.63815e-09	5.70548e-07	1296	1276.94	1724.22	2734.07	4204.17	3973.58	3141.53	2678.3	3087.81	3769.39	2850.84	3020.88	3710.91	3323.84	2324.96	3290.17	3698.01	3320.03	6054.84	3777.87	3283.1	2839.28	3336.23	2695.51	3134.88	3153.52	2281.95	2526.8
ENSG00000012124	CD22	protein_coding	chr19	35810164	35838258	+	993.127	-4.24611	0.737819	-5.75495	8.66697e-09	5.71215e-07	4884.57	3714.22	10724.5	26.1277	568.171	128.208	73.3296	754.974	468.293	530.795	469.169	145.272	761.87	298.948	131.529	382.305	1272.28	140.596	188.027	219.963	20604.2	499.388	341.282	54.4182	32.2039	56.0922	384.493	190.808
ENSG00000010704	HFE	protein_coding	chr6	26087509	26098571	+	76.5318	-3.1519	0.547751	-5.75426	8.70205e-09	5.72291e-07	513.426	450.815	140.156	35.459	15.5765	54.575	38.4108	49.5065	84.4279	30.6228	37.5335	42.3308	22.5587	21.8743	23.2109	28.833	14.9429	16.9072	37.0497	36.9224	47.9285	24.8564	181.341	25.3952	28.8725	14.2607	47.9314	77.1649
ENSG00000107242	PIP5K1B	protein_coding	chr9	71320575	71624092	+	176.08	-3.16903	0.550827	-5.75322	8.75575e-09	5.73429e-07	639.891	656.235	1262.41	100.778	79.3659	205.306	250.252	179.049	88.9307	74.2371	157.812	23.0895	19.4825	48.9567	43.5205	65.1413	118.832	39.1534	36.1234	50.2774	2416.6	99.4256	137.414	85.2552	78.8441	22.8172	95.8628	168.36
ENSG00000145284	SCD5	protein_coding	chr4	83550692	83720010	-	1598.9	3.63132	0.631183	5.7532	8.75694e-09	5.73429e-07	75.6628	184.323	169.397	2215.25	1712.67	2262.7	503.996	3604.9	1412.76	835.167	760.907	1674.95	207.13	2450.96	3633.48	557.439	991.924	2749.64	1820.99	3348.94	187.93	394.313	2216.64	1545.48	3320.33	3452.05	829.422	1649.93
ENSG00000005801	ZNF195	protein_coding	chr11	3360491	3400448	-	1676.29	1.06702	0.185513	5.75172	8.83385e-09	5.77227e-07	770.68	798.364	973.025	1520.07	1438.97	1586.14	1893.77	1780.58	1680.68	1715.8	1787.96	1764.42	2531.71	1811.4	1365.58	2065.3	1684.99	2186.36	1426.41	1744.78	2330.84	2122.96	2234.67	1051.18	1626.85	1558.22	1666.14	1818.29
ENSG00000128918	ALDH1A2	protein_coding	chr15	58245622	58790065	-	11919.4	8.04747	1.39947	5.75037	8.90487e-09	5.80624e-07	46.4786	76.6163	28.2329	10957.8	10942.8	3178.34	665.786	13014.4	73.1708	8460.25	15927	43348.6	10.254	18780.6	22450.8	48.0551	61.9063	457.383	173.207	27.4954	31.5319	798.794	742.26	7834.4	52571.2	64182.8	22266.2	36586
ENSG00000112561	TFEB	protein_coding	chr6	41651716	41703997	-	583.177	-2.95537	0.514009	-5.74964	8.94338e-09	5.81892e-07	2406.08	3330.03	2135.61	355.523	307.079	527.558	79.1494	669.163	1030.02	175.385	725.933	107.751	188.673	288.532	240.814	335.318	229.125	227.802	93.5504	323.66	18231.7	361.548	281.586	243.975	510.821	143.558	416.795	235.704
ENSG00000117009	KMO	protein_coding	chr1	241695434	241758944	+	85.8845	-3.46081	0.602009	-5.74877	8.9893e-09	5.83635e-07	308.056	451.925	608.015	23.3283	49.6964	23.3893	51.2143	107.264	33.7712	38.9745	50.3291	16.3551	20.5079	33.3322	15.474	19.222	82.5417	16.0173	23.156	21.2108	174.056	66.6603	21.4005	7.25576	26.6515	16.1622	46.8894	51.9109
ENSG00000188807	TMEM201	protein_coding	chr1	9648932	9674935	+	2203.97	1.81664	0.316224	5.74479	9.20329e-09	5.94997e-07	588.008	703.981	741.113	3041.07	3222.11	2001.08	2325.6	3830.98	2046.53	2691.09	1108.95	2979.51	3376.63	1532.24	2509.68	1452.33	2399.4	2903.58	1620.92	3464.42	1570.29	1636	3339.61	3432.88	1514.69	1914.74	2435.12	1328.64
ENSG00000196209	SIRPB2	protein_coding	chr20	1451386	1472233	-	434.658	-4.6448	0.80851	-5.74489	9.19824e-09	5.94997e-07	2733.59	5254.32	1141.41	204.356	77.8824	119.545	45.3945	409.254	132.833	19.4872	213.259	39.4446	143.556	157.286	137.331	21.3578	91.0806	27.5854	76.8781	20.4252	0	395.443	140.793	44.4415	203.218	28.5215	186.516	105.225
ENSG00000173218	VANGL1	protein_coding	chr1	116184574	116240845	+	4087.85	2.96083	0.515453	5.74413	9.23975e-09	5.96091e-07	567.471	319.79	850.011	9147.48	6399.71	5777.15	2774.89	4921.77	1857.41	4408.76	6454.06	2474.43	6846.58	6624.77	7592.88	2293.83	5025.8	2475.57	3910.59	4897.33	548.655	675.642	6103.65	6284.39	4561.85	2846.44	3069.69	4749.15
ENSG00000141748	ARL5C	protein_coding	chr17	37313147	37323737	-	555.979	5.56393	0.969163	5.74096	9.41404e-09	6.06054e-07	9.72807	15.5453	14.1164	960.192	549.627	89.2258	131.528	119.641	34.8969	96.5082	2458.45	384.825	51.2699	2601.99	579.307	658.888	673.142	56.0606	248.233	348.799	25.2255	464.363	78.844	99.7667	671.84	1650.44	1132.64	1362.31
ENSG00000167850	CD300C	protein_coding	chr17	72537247	72542282	-	279.374	-4.79646	0.836298	-5.73534	9.73165e-09	6.25182e-07	1912.11	3313.38	792.537	91.4468	34.8616	115.214	58.1981	325.918	120.45	11.1356	70.8019	33.6722	75.8794	74.9974	123.792	22.4257	61.1947	26.6955	17.5986	7.07025	0	55.362	119.392	18.1394	122.153	3.80286	146.92	67.3439
ENSG00000140368	PSTPIP1	protein_coding	chr15	77285700	77329673	+	978.787	-1.87433	0.327023	-5.73151	9.95422e-09	6.38136e-07	3664.24	3003.58	1705.06	660.657	604.516	818.625	576.161	678.239	625.892	352.626	1097.86	573.39	440.921	1572.86	866.542	560.642	652.507	752.814	732.657	569.548	543.61	952.452	672.427	553.252	1261.51	677.86	1111.8	1123.8
ENSG00000165996	PTPLA	protein_coding	chr10	17631958	17659376	-	2002.72	5.32675	0.929438	5.73115	9.97528e-09	6.38146e-07	78.9055	49.9671	38.316	1673.1	886.376	7689.01	1264.06	1758.31	180.113	348.914	495.613	3374.92	3462.77	944.759	1780.47	416.477	528.694	17398.4	510.359	559.336	259.823	61.0112	2231.29	3087.33	1565.78	982.089	3150.97	1299.18
ENSG00000207652	MIR621	miRNA	chr13	41384902	41384997	+	42.3557	2.7869	0.486324	5.73054	1.0011e-08	6.3909e-07	5.40449	8.88305	6.0499	45.7234	45.9877	51.1099	69.8377	37.955	25.8912	47.3261	44.3578	103.903	27.6857	28.124	58.0274	40.5798	34.1552	59.62	32.4185	53.4197	31.5319	19.2072	66.4543	76.1855	34.4249	58.9443	20.8397	51.9109
ENSG00000088305	DNMT3B	protein_coding	chr20	31350191	31397162	+	1194.81	4.27219	0.745774	5.72853	1.01303e-08	6.45288e-07	76.7437	62.1813	67.5572	745.571	799.593	1212.78	1947.31	690.616	1144.84	1713.95	313.917	861.046	1744.2	914.552	381.046	1691.54	1969.62	1569.7	886.413	534.197	76.9378	236.136	8263.98	3208.86	310.934	799.551	557.463	673.439
ENSG00000132846	ZBED3	protein_coding	chr5	76367897	76383148	-	3999.3	2.71659	0.474248	5.7282	1.01504e-08	6.45288e-07	674.48	737.293	595.915	2706.08	1658.52	3787.33	3309.15	3944.84	4955.35	6134.77	1942.36	5091.24	4739.39	2786.36	4283.39	7325.73	5098.38	7136.6	6291.03	214.464	6692.33	6041.24	5388.43	4293.59	4894.99	5245.1	3319.77	2692.35
ENSG00000196345	ZKSCAN7	protein_coding	chr3	44596685	44624975	+	446.491	2.34003	0.408709	5.72543	1.03174e-08	6.54541e-07	104.847	54.4087	130.073	252.878	566.687	566.541	678.59	382.85	229.644	759.074	351.45	431.004	657.28	345.822	494.2	634.327	701.605	616.667	776.191	647.321	78.1991	254.213	308.618	554.159	388.668	478.21	497.028	561.199
ENSG00000247092	SNHG10	antisense	chr14	95998634	96001209	-	248.686	1.96275	0.342931	5.72347	1.04367e-08	6.60741e-07	39.9932	58.8502	108.898	406.845	252.932	390.688	254.908	194.726	192.496	163.322	188.521	274.188	143.556	252.075	233.077	139.894	254.029	374.627	259.348	362.94	271.174	177.384	255.68	547.81	252.079	392.645	283.42	237.107
ENSG00000170469	SPATA24	protein_coding	chr5	138732252	138739777	-	238.502	2.03613	0.355806	5.72259	1.04914e-08	6.62828e-07	54.0449	49.9671	85.7069	292.07	203.978	244.288	226.973	298.689	336.586	218.999	208.141	331.912	190.724	267.699	272.729	530.741	404.17	92.5445	264.905	278.882	200.543	123.152	177.962	380.927	196.555	371.73	226.111	147.315
ENSG00000175984	DENND2C	protein_coding	chr1	115125469	115213043	-	67.3619	-3.71962	0.650158	-5.7211	1.05838e-08	6.67279e-07	636.648	360.874	156.289	19.5957	38.5703	21.6568	39.5747	6.60087	47.2796	28.7669	47.77	37.5205	4.10159	30.2073	13.5397	36.3083	38.4246	10.6782	5.55745	4.7135	15.1353	51.9725	65.3279	6.34879	32.2039	10.4579	30.2176	89.7919
ENSG00000180730	SHISA2	protein_coding	chr13	26618735	26625169	-	2524.51	6.95417	1.21566	5.72048	1.06224e-08	6.68336e-07	21.6179	14.4349	32.2661	4459.43	456.168	3293.56	746.1	9833.64	70.9194	646.791	1143.07	3551.94	34.8635	2735.32	10190.6	113.196	233.394	1799.28	120.411	1850.05	6.30638	1342.25	10.1371	218.58	16029.8	2007.91	959.67	8764.53
ENSG00000084234	APLP2	protein_coding	chr11	129939732	130014699	+	7673.51	-2.7408	0.479458	-5.71646	1.08769e-08	6.8294e-07	37040.2	44088.8	14504.6	3363	4728.57	2571.96	7612.31	8155.37	10739.2	4105.31	4846.95	2733.22	11591.1	4070.69	3295.95	4218.17	5822.04	3592.33	3856.87	2577.5	1233.53	5803.97	9553.64	2934.05	3309.23	2036.43	4114.81	2358.44
ENSG00000186265	BTLA	protein_coding	chr3	112182815	112218408	-	207.562	-3.6092	0.631569	-5.71466	1.09926e-08	6.88786e-07	865.799	810.578	1777.66	79.3161	155.023	22.523	40.7387	134.493	93.4335	90.9404	393.249	41.3687	60.4984	23.9575	86.0739	64.0734	132.351	24.9158	50.0171	108.411	93.3344	111.854	57.4435	19.9533	92.1698	19.965	252.161	109.434
ENSG00000163735	CXCL5	protein_coding	chr4	74861359	74864496	-	132.737	-6.464	1.1312	-5.71427	1.10175e-08	6.88931e-07	2755.21	409.73	229.896	0	5.9339	0	24.4432	23.103	70.9194	16.7033	8.53035	2.88619	6.15238	4.16652	0	27.7651	21.347	0	3.70497	1.57117	0	10.1685	14.6425	3.62788	6.66288	1.90143	11.4619	56.1199
ENSG00000267002	RP11-242D8.1	lincRNA	chr17	41316200	41322420	-	310.003	1.50988	0.264279	5.71323	1.10853e-08	6.91755e-07	152.406	89.9408	108.898	320.064	321.172	372.496	270.039	225.255	285.929	465.838	278.942	337.684	266.603	345.822	382.013	341.725	591.312	371.068	352.898	435.213	228.291	331.042	252.301	263.928	273.178	458.245	382.409	175.375
ENSG00000166813	KIF7	protein_coding	chr15	90152020	90198682	-	334.199	2.99929	0.525006	5.71288	1.11082e-08	6.91772e-07	31.346	21.0972	85.7069	435.772	157.99	656.633	218.825	439.783	242.027	662.566	381.307	464.676	92.2858	461.443	620.893	106.789	199.239	298.99	468.678	143.762	247.21	101.685	279.333	710.157	504.158	560.922	353.234	411.079
ENSG00000088325	TPX2	protein_coding	chr20	30327074	30389608	+	5416.05	3.36475	0.589064	5.71203	1.11638e-08	6.93817e-07	396.689	354.211	995.208	9597.25	10316.1	2416.03	5045.78	13279.3	1381.24	3352.73	1797.35	8775.94	4716.83	4469.64	6606.42	1671.25	2213.68	5333.77	5410.18	6169.19	2453.18	1025.89	8012.81	16775.3	6287.54	11542.6	6046.65	5206.53
ENSG00000211625	IGKV3D-20	IG_V_gene	chr2	90077680	90078311	+	35.9836	-6.40878	1.12232	-5.7103	1.12776e-08	6.99461e-07	28.1033	5.5519	883.285	2.79939	6.67563	6.06389	10.4757	6.60087	3.37712	6.49575	3.41214	2.88619	3.07619	0	0	0	0	3.5594	0	0.785584	0	10.1685	1.12634	0	6.66288	0	5.20994	11.224
ENSG00000113758	DBN1	protein_coding	chr5	176883609	176901402	-	4127.4	3.32262	0.581903	5.70992	1.13029e-08	6.99609e-07	514.507	407.51	447.693	4446.37	2900.19	4503.74	4396.29	2315.25	3096.81	4195.32	1906.53	8146.75	115.87	6157.08	9922.68	1508.93	3456.79	9085.38	3229.81	3821.08	6436.29	813.482	5444.74	6305.25	5968.83	5428.58	6150.85	4444.7
ENSG00000038427	VCAN	protein_coding	chr5	82767284	82878122	+	17627	-5.2677	0.923069	-5.70672	1.15171e-08	7.11424e-07	170249	196861	38672	3537.5	1300.27	3330.81	359.664	9501.12	15562.9	244.054	12678.7	575.314	2979.8	2872.82	2144.11	1089.25	4531.26	1028.67	1090.19	692.885	70.6314	1258.64	6799.74	1334.15	6898.3	314.687	6296.73	1282.34
ENSG00000113924	HGD	protein_coding	chr3	120347020	120401418	-	66.7218	-3.63793	0.637566	-5.70597	1.15683e-08	7.13143e-07	600.979	411.951	104.865	15.8632	11.1261	32.9183	29.0991	4.12554	37.1483	25.055	58.8594	19.2413	1.0254	29.1657	25.1452	60.8697	24.9048	29.3651	35.1972	7.07025	20.1804	58.7515	13.5161	9.97667	32.2039	28.5215	62.5192	78.5679
ENSG00000163932	PRKCD	protein_coding	chr3	53190025	53226733	+	1696.09	-3.13549	0.549645	-5.70458	1.1663e-08	7.17536e-07	8956.31	11186	4232.91	1395.03	772.148	1360.91	258.4	1865.57	486.305	338.707	1749.58	572.428	529.105	1479.12	928.438	222.121	363.611	1046.46	241.749	455.639	2564.17	605.592	791.819	854.365	1309.26	748.213	1347.29	829.172
ENSG00000249437	NAIP	protein_coding	chr5	70264310	70320941	-	373.491	-2.70354	0.47402	-5.70342	1.17427e-08	7.2098e-07	2001.82	2179.68	407.36	169.83	231.422	44.1798	244.432	405.128	201.501	529.867	296.856	331.912	111.768	220.826	342.361	261.633	186.431	256.277	272.315	235.675	58.0187	188.683	199.363	169.603	226.538	115.987	384.493	183.793
ENSG00000115738	ID2	protein_coding	chr2	8818975	8824583	+	2330.87	-3.62496	0.63583	-5.70115	1.19004e-08	7.29199e-07	11922.3	20406.6	6623.63	900.471	297.437	1234.43	275.859	1483.54	2263.79	794.337	1384.48	290.543	887.994	487.483	497.101	867.127	968.442	493.867	2543.46	453.282	2639.85	991.996	3303.57	285.695	771.783	292.82	1562.98	339.526
ENSG00000211951	IGHV2-26	IG_V_gene	chr14	106757650	106758116	-	66.4868	-4.19459	0.737252	-5.6895	1.27414e-08	7.79167e-07	92.9572	116.59	1069.82	18.6626	48.2129	9.52897	10.4757	60.2329	14.6342	17.6313	21.3259	14.4309	89.2096	13.5412	1.93425	11.7468	12.8082	5.33911	12.0411	23.5675	20.1804	54.2321	13.5161	10.8836	7.77336	5.70429	59.3933	25.254
ENSG00000178531	CTXN1	protein_coding	chr19	7989372	7991051	-	415.542	4.4774	0.787233	5.68751	1.28904e-08	7.86701e-07	23.7797	13.3246	25.2079	207.155	69.7233	681.755	591.293	227.73	462.665	264.47	72.508	893.757	21.5333	259.366	807.548	418.613	163.66	492.088	163.019	410.075	42.8834	141.23	903.327	2404.38	374.232	676.909	524.12	298.839
ENSG00000100368	CSF2RB	protein_coding	chr22	37309670	37336491	+	1766.35	-3.8002	0.668214	-5.6871	1.29218e-08	7.87044e-07	13428	13772.1	3744.89	656.924	201.752	919.979	818.266	1940.65	718.2	254.262	798.441	284.771	9356.75	769.765	434.238	1905.12	424.094	428.018	149.125	134.335	2594.44	12369.4	1174.78	124.255	676.282	228.172	795.036	315.675
ENSG00000163162	RNF149	protein_coding	chr2	101887681	101925163	-	2930.6	-1.42365	0.250725	-5.67815	1.36162e-08	8.27685e-07	7341.45	8896.37	3743.88	2254.44	1682.26	1848.62	2400.09	3207.2	2933.59	2097.2	3199.73	2014.56	2465.06	2835.32	2123.8	3540.06	2177.39	2038.65	1649.64	2027.59	2654.99	3839.18	2937.5	1568.15	2516.35	2229.43	2970.71	2863.52
ENSG00000160255	ITGB2	protein_coding	chr21	46305868	46351904	-	18963	-2.57416	0.453373	-5.6778	1.36441e-08	8.27731e-07	74433.8	105316	41547.7	12521.7	7662.14	11724.1	9956.53	18059.1	15291.6	1738.08	16213.6	8949.11	28581.9	15272.4	15796	6845.18	11725.9	24327.6	7376.59	7790.63	10754.9	9551.64	14669.5	6385.97	14716.1	5473.27	17658.6	10624.9
ENSG00000106780	MEGF9	protein_coding	chr9	123363091	123476748	-	4336.96	-2.03077	0.357839	-5.6751	1.38607e-08	8.32945e-07	16432.9	18824.3	4697.75	4600.33	3197.63	3413.1	1617.91	5867.35	2296.44	3014.03	4425.55	2283.94	3054.66	3620.71	3747.6	2600.31	2256.38	4702.86	2925.07	1707.86	3275.53	1404.39	4567.32	3613.37	4208.72	2829.33	4108.56	2140.98
ENSG00000121316	PLBD1	protein_coding	chr12	14656595	14721283	-	1447.78	-3.80205	0.669961	-5.67503	1.38665e-08	8.32945e-07	11066.2	11381.4	2929.16	876.21	460.619	586.465	290.991	956.301	910.695	167.033	1895.44	294.391	112.794	617.687	288.203	661.024	403.458	197.547	439.039	325.232	107.208	249.694	2238.04	234.905	993.879	231.975	1185.78	436.333
ENSG00000182054	IDH2	protein_coding	chr15	90626277	90645736	-	16385.6	1.96782	0.346724	5.67548	1.38298e-08	8.32945e-07	3689.1	4189.47	5776.65	25105.9	19972.8	21504.3	19736.1	21708.6	9595.51	8889.89	11938.2	32834.2	17531.2	20219.1	18791.2	9676.15	10827.9	23733.2	7501.63	12252.7	13773.1	11118.7	18575.7	20827.7	21564.4	15942.5	21437.8	30081.7
ENSG00000183856	IQGAP3	protein_coding	chr1	156495197	156542396	-	986.285	3.54659	0.624804	5.67631	1.37627e-08	8.32945e-07	77.8246	89.9408	112.931	848.216	1415.23	1011.8	798.478	1748.4	319.7	390.673	215.818	2156.95	1028.47	622.895	1218.57	336.385	222.72	458.273	1343.98	1676.44	267.39	307.315	3174.04	2064.26	946.129	2387.25	1504.63	871.262
ENSG00000273015	LINC00938	lincRNA	chr12	46119510	46121558	-	2126.37	1.47568	0.260029	5.67507	1.38633e-08	8.32945e-07	813.916	780.598	868.161	2472.8	1789.07	2166.54	1251.26	1597.41	2011.63	1939.44	4005.85	3053.59	2218.96	2193.67	2414.91	1511.06	1655.82	2180.13	2669.43	2313.54	1878.04	1683.46	1578.01	3511.79	2497.47	2915.84	2667.49	2898.59
ENSG00000244682	FCGR2C	polymorphic_pseudogene	chr1	161551129	161575452	+	313.3	-4.27045	0.752632	-5.67402	1.39487e-08	8.36235e-07	1580.27	3270.07	1276.53	68.1185	25.2191	104.819	30.263	343.245	140.713	47.3261	191.08	15.393	97.4127	113.538	53.1918	45.9193	157.256	18.6869	108.37	25.9243	55.4961	100.555	253.427	11.7906	238.753	16.1622	336.562	46.2989
ENSG00000198951	NAGA	protein_coding	chr22	42454358	42466846	-	1919.84	-2.78869	0.491597	-5.67272	1.40548e-08	8.40945e-07	8284	12441.8	3643.05	1255.06	763.989	1967.3	833.397	2632.92	490.807	198.584	1015.96	1078.47	1132.04	1107.25	1420.7	495.501	592.735	789.298	920.684	1670.15	533.52	969.4	2502.74	1951.8	1494.71	1137.06	1802.64	629.946
ENSG00000015413	DPEP1	protein_coding	chr16	89679716	89704839	+	784.733	6.71453	1.18386	5.67173	1.41359e-08	8.44141e-07	6.48538	4.44152	14.1164	77.4499	699.458	2314.67	132.692	28.0537	1301.32	928.892	329.272	398.294	8046.29	167.703	89.9424	275.516	2153.2	12.4579	2228.54	1223.15	20.1804	32.7653	426.884	570.484	79.9545	153.065	164.634	92.5979
ENSG00000008405	CRY1	protein_coding	chr12	107385142	107487607	-	2602.95	1.45349	0.256673	5.66281	1.48918e-08	8.87546e-07	1037.66	932.72	1088.98	2266.57	2959.53	2940.99	2218.51	3696.49	2647.66	2136.17	2641	2914.09	2153.33	2771.78	2600.59	4108.17	2180.24	3490	2854.68	2605	2156.78	1205.54	5102.34	3155.35	3657.92	2789.4	2271.53	2299.51
ENSG00000133216	EPHB2	protein_coding	chr1	23037332	23241818	+	81.5621	-4.47026	0.789822	-5.65983	1.51521e-08	9.013e-07	392.366	629.586	636.248	23.3283	7.41737	477.315	43.0666	54.4572	46.1539	14.8474	26.4441	35.5963	4.10159	6.24979	14.5068	6.40734	0	17.797	5.55745	3.14233	8.82893	13.558	14.6425	52.6042	36.6458	8.55644	44.8054	110.837
ENSG00000250942	ENPP7P11	pseudogene	chr4	9678932	9679558	+	80.9206	6.38359	1.12865	5.65593	1.55002e-08	9.20209e-07	0	3.33114	0	175.429	139.447	116.08	81.4774	120.466	23.6398	123.419	296.856	69.2685	33.8381	39.582	101.548	122.807	80.407	101.443	131.526	54.2053	2.52255	6.77902	1.12634	68.9297	125.484	75.1065	117.745	53.3139
ENSG00000168675	LDLRAD4	protein_coding	chr18	13217497	13652754	+	10084.9	2.04588	0.362453	5.64454	1.65624e-08	9.81364e-07	2337.98	2587.19	3049.15	15182	10592	7776.51	6719.55	6071.97	8790.63	10208.5	20491.6	9784.18	3784.74	17746.3	12573.6	13624.1	7938.95	6887.45	24444.4	7045.9	8040.63	11946.9	10500.9	7888.82	14343	10574.8	11526.5	9917.8
ENSG00000205208	C4orf46	protein_coding	chr4	159587831	159593407	-	1818.54	2.34117	0.41498	5.64165	1.68425e-08	9.96024e-07	376.152	353.101	448.701	2665.95	2866.07	1806.17	1827.42	3820.25	887.056	1540.42	816.355	2255.08	2380.97	1404.12	2411.04	489.094	1319.24	3179.44	715.985	2172.92	1364.7	1615.67	1691.77	3543.53	1836.73	1952.77	2960.29	2218.14
ENSG00000259985	RP11-549B18.1	antisense	chr18	29265618	29266786	+	322.468	4.06845	0.721219	5.64107	1.68993e-08	9.97451e-07	28.1033	31.0907	5.04158	120.374	852.998	58.9064	587.801	189.775	401.877	553.066	98.9521	208.768	1222.27	154.161	279.498	184.745	805.494	452.044	358.456	532.626	18.9191	329.912	158.814	565.042	117.711	221.517	348.024	143.106
ENSG00000272216	LL22NC03-2H8.5	lincRNA	chr22	22638312	22641586	-	138.814	2.59822	0.46068	5.63995	1.70095e-08	1.00202e-06	17.2944	17.7661	40.3327	125.04	160.957	172.388	90.7891	58.5827	165.479	206.008	107.482	118.334	75.8794	149.995	117.989	165.523	428.363	61.3997	133.379	307.949	138.74	203.371	67.5806	113.371	143.252	222.467	107.325	169.763
ENSG00000164056	SPRY1	protein_coding	chr4	124317950	124324910	+	5080.85	4.84443	0.859255	5.63794	1.72093e-08	1.01184e-06	252.93	87.7201	251.071	1559.26	1036.95	9728.21	14376.1	2664.27	5753.48	2602.01	1808.43	17182.4	37341.9	3762.37	4593.83	1738.53	777.031	9715.39	1554.23	820.149	490.636	1103.85	5264.53	5471.75	2044.39	2290.27	5497.52	2494.53
ENSG00000263846	CIAPIN1P	pseudogene	chr18	24179372	24180302	+	38.3345	4.56936	0.810639	5.63674	1.73298e-08	1.01696e-06	1.0809	4.44152	0	18.6626	28.186	24.2556	34.9189	28.8788	33.7712	52.8939	76.7732	34.6343	17.4318	72.9142	94.778	38.444	30.5974	23.1361	50.9433	25.9243	7.56765	33.8951	45.0537	18.1394	87.7279	66.5501	65.6452	56.1199
ENSG00000177311	ZBTB38	protein_coding	chr3	141043055	141168634	+	1037.39	-3.10273	0.550545	-5.63574	1.74309e-08	1.02093e-06	4864.04	5282.08	4598.93	537.483	900.469	1352.25	137.348	899.368	321.952	507.596	868.39	101.979	241.994	422.902	303.677	1403.21	747.857	631.794	781.748	385.722	862.713	533.283	377.325	795.412	354.243	90.3179	443.887	298.839
ENSG00000124357	NAGK	protein_coding	chr2	71291474	71306935	+	1881.67	-1.59269	0.282694	-5.63398	1.76098e-08	1.02943e-06	5736.32	4351.58	3913.28	823.021	1420.43	2590.15	1315.28	825.933	1412.76	945.595	1351.21	1496.01	1635.51	1356.2	1812.39	2290.62	1277.26	1276.94	1903.43	1771.49	1997.86	2333.11	1706.41	1127.36	1444.73	1490.72	2097.52	983.502
ENSG00000117906	RCN2	protein_coding	chr15	77223960	77242601	+	1631.06	1.06852	0.189714	5.63227	1.77848e-08	1.03569e-06	795.54	710.644	964.959	1553.66	1987.86	1679.7	1713.35	1533.05	1302.44	1493.09	1328.18	2081.9	1877.5	1336.41	1543.53	1737.46	1577.54	1794.83	1679.28	1528.75	2806.34	1830.33	2239.17	2263.8	1371.44	1897.63	1462.95	1578.37
ENSG00000223907	RP11-439L8.4	lincRNA	chr1	31984036	31989846	+	764.573	5.27122	0.935872	5.63242	1.77702e-08	1.03569e-06	17.2944	28.8699	20.1663	2523.19	291.503	168.923	1997.36	87.4615	392.871	658.854	245.674	394.446	311.721	484.358	306.578	3610.54	3685.92	22.2463	990.152	1169.73	17.6579	1067.7	107.003	216.766	1113.81	559.021	358.444	559.796
ENSG00000111424	VDR	protein_coding	chr12	48235320	48336831	-	370.652	-3.16653	0.562924	-5.62515	1.85346e-08	1.0773e-06	1751.05	2740.42	891.352	118.508	122.387	282.404	82.6413	519.818	193.621	107.644	416.281	78.8892	273.781	240.617	125.726	51.2587	199.239	40.0433	186.175	195.61	117.299	170.605	637.51	85.2552	206.549	102.677	250.077	190.808
ENSG00000156642	NPTN	protein_coding	chr15	73852355	73926475	-	1753.71	-1.88866	0.335816	-5.6241	1.86477e-08	1.08181e-06	5948.18	6494.62	2663.97	1222.4	1344.77	1311.53	1234.96	1215.38	1744.84	1472.68	1201.07	758.106	1738.05	1256.21	1433.28	1561.26	1065.22	1751.23	1385.66	1179.95	1039.29	842.858	3805.91	1436.64	1258.17	849.939	1163.9	723.947
ENSG00000252056	RNU5E-2P	snRNA	chr1	236026688	236026737	-	11.8816	-2.45535	0.436684	-5.62271	1.8798e-08	1.08846e-06	59.4493	42.1945	30.2495	3.73252	10.3843	11.2615	4.65585	5.77576	10.1313	7.42371	12.7955	12.5068	6.15238	7.29142	3.86849	12.8147	11.3851	10.6782	2.77873	3.14233	13.874	4.51935	15.7688	1.81394	8.88384	3.80286	8.3359	7.01499
ENSG00000254554	RP11-351I24.1	antisense	chr11	10324204	10325251	-	12.092	-3.92671	0.698483	-5.62177	1.89007e-08	1.09234e-06	81.0673	113.259	23.1913	2.79939	1.48347	2.59881	5.81981	2.47533	10.1313	6.49575	6.82428	0	2.05079	4.16652	0	5.33945	10.6735	1.7797	2.77873	1.57117	7.56765	9.03869	6.75806	1.81394	4.44192	0	10.4199	14.03
ENSG00000186407	CD300E	protein_coding	chr17	72606026	72619897	-	1447.84	-5.18784	0.922939	-5.621	1.89857e-08	1.09518e-06	15099.1	15305.5	2591.37	331.261	73.432	1151.27	20.9513	3877.18	943.341	62.1736	601.39	38.4825	292.238	374.987	411.994	74.7523	375.707	64.0693	72.2469	30.6378	6.30638	135.58	709.596	61.6739	504.158	32.3243	660.62	185.196
ENSG00000251463	FKBP4P1	pseudogene	chr4	119114560	119115906	-	67.707	8.59619	1.52977	5.61928	1.91752e-08	1.10402e-06	0	0	0	67.1854	71.2068	6.93016	22.1153	18.1524	31.5197	162.394	41.7987	103.903	14.3556	242.7	186.655	55.5303	152.275	3.5594	49.0908	191.682	0	0	32.664	69.8367	151.025	104.579	52.0994	64.5379
ENSG00000087258	GNAO1	protein_coding	chr16	56225302	56391356	+	120.802	-2.74113	0.48786	-5.61868	1.92425e-08	1.10581e-06	615.03	567.405	323.67	33.5927	88.2667	1790.58	121.052	61.058	52.9081	127.131	156.958	120.258	21.5333	60.4146	42.5534	39.5119	94.6384	51.6114	168.576	2363.82	25.2255	68.92	33.7903	46.2555	66.6288	27.5707	53.1413	141.703
ENSG00000211670	IGLV3-9	IG_V_gene	chr22	23161507	23162253	+	14.5301	-4.79631	0.854423	-5.61351	1.98267e-08	1.13724e-06	33.5078	46.636	231.913	0	4.45042	8.6627	8.14774	1.65022	0	9.27964	5.97125	2.88619	0	0	3.86849	6.40734	1.42313	0	2.77873	3.92792	3.78383	5.64918	0	1.81394	2.22096	1.90143	3.12596	16.836
ENSG00000174125	TLR1	protein_coding	chr4	38792298	38858438	-	896.95	-3.12688	0.557307	-5.61069	2.01519e-08	1.15372e-06	4984.02	5253.21	2615.57	576.675	112.744	315.322	352.681	597.378	418.762	125.275	1143.07	206.844	1338.14	396.861	164.411	665.296	582.773	202.886	489.056	805.223	5204.02	910.648	681.438	114.278	290.946	244.334	371.989	618.722
ENSG00000100505	TRIM9	protein_coding	chr14	51441980	51562779	-	444.556	3.82673	0.682336	5.60827	2.04354e-08	1.16776e-06	34.5887	35.5322	34.2828	864.079	627.51	178.452	277.023	124.591	549.344	1180.37	250.792	686.913	37.9397	504.149	529.016	363.083	900.844	455.604	540.925	795.796	16.3966	51.9725	592.457	763.669	528.588	780.537	333.436	409.676
ENSG00000106809	OGN	protein_coding	chr9	95146249	95166978	-	1137.32	4.8666	0.868149	5.60572	2.07397e-08	1.18206e-06	37.8314	42.1945	50.4158	1088.96	985.769	333.514	1351.36	5182.51	373.734	516.876	1952.6	1616.27	129.2	1729.11	2425.54	470.94	789.839	634.464	514.064	2568.86	15.1353	70.0499	246.669	90.697	1897.81	3066.06	2126.7	1537.69
ENSG00000112339	HBS1L	protein_coding	chr6	135281516	135424194	-	5509.67	1.13479	0.202442	5.60552	2.07631e-08	1.18206e-06	2732.51	2430.62	2830.34	5833	5880.49	5718.25	3863.19	7218.05	5515.95	4534.96	7130.52	8633.55	6152.38	5822.72	5622.85	4489.41	3968.41	5648.77	6034.47	4787.35	7167.83	4200.73	8040.97	4586.55	6083.21	5945.77	6476.99	6920.99
ENSG00000130779	CLIP1	protein_coding	chr12	122755979	122907179	-	2745.13	-1.19963	0.214259	-5.59898	2.15615e-08	1.22068e-06	5461.77	6595.66	4550.53	2711.68	2362.43	2477.53	1494.53	3275.68	3158.73	1776.12	3119.55	1540.26	2578.87	2411.38	2159.59	3207.94	2360.27	2295.82	2614.78	1988.31	3140.58	2638.17	2699.85	1786.73	2183.2	2314.99	2224.64	1734.11
ENSG00000135929	CYP27A1	protein_coding	chr2	219646472	219680016	+	345.855	-4.58015	0.818028	-5.59901	2.15584e-08	1.22068e-06	4187.4	2624.94	369.044	138.103	51.1799	148.998	39.5747	260.734	256.661	29.6948	51.1821	37.5205	11.2794	183.327	147.97	25.6294	39.8477	67.6287	39.8284	17.2828	11.3515	22.5967	67.5806	27.2091	322.039	29.4722	331.352	144.509
ENSG00000170482	SLC23A1	protein_coding	chr5	138702885	138720242	-	1008.61	2.74243	0.489763	5.59951	2.14953e-08	1.22068e-06	123.222	121.031	253.087	1208.4	686.107	1077.64	557.538	610.58	1373.36	1051.38	2679.38	885.098	340.432	1782.23	638.301	2865.15	1754.01	246.489	966.07	897.137	1779.66	1104.98	605.973	575.019	908.372	1078.11	1109.72	962.457
ENSG00000011028	MRC2	protein_coding	chr17	60704762	60770958	+	1317.28	3.23314	0.57757	5.59784	2.17036e-08	1.22221e-06	123.222	116.59	224.855	943.395	713.551	3569.9	1123.22	1096.57	1261.92	939.099	971.607	1451.75	181.495	1910.35	1755.33	1304.96	715.125	2018.18	1622.78	377.08	131.173	2975.99	3365.51	1076.57	1818.97	2180.94	1377.51	1536.28
ENSG00000156475	PPP2R2B	protein_coding	chr5	145967936	146464347	-	65.0591	-2.83792	0.50697	-5.5978	2.17087e-08	1.22221e-06	249.687	346.439	245.021	42.924	23.7356	58.0401	52.3783	34.6546	58.5367	90.9404	13.6486	31.7481	19.4825	24.9991	51.2575	28.833	93.9268	12.4579	61.132	18.0684	35.3157	27.1161	9.01075	22.6742	38.8668	12.3593	51.0574	67.3439
ENSG00000196581	AJAP1	protein_coding	chr1	4714792	4852594	+	6502.39	6.77365	1.20998	5.59816	2.16635e-08	1.22221e-06	30.2651	96.6031	72.5988	2706.08	2004.92	11594.2	2880.81	85.8113	6314.08	5474.06	1381.92	22936.5	0	7169.55	12516.5	10002.9	11602.8	18.6869	984.595	3088.92	10.0902	947.933	2284.22	24291.4	2154.33	24215.7	10309.4	16892.1
ENSG00000115828	QPCT	protein_coding	chr2	37571717	37600465	+	192.794	-3.56245	0.636449	-5.59739	2.17606e-08	1.22288e-06	1674.31	1234.74	255.104	105.444	74.9154	46.7786	140.839	73.4346	166.604	31.5508	110.895	83.6995	49.2191	92.7052	67.6986	63.0055	30.5974	37.3737	41.6809	50.2774	17.6579	72.3095	483.201	27.2091	141.031	47.5358	84.401	94.0009
ENSG00000137968	SLC44A5	protein_coding	chr1	75667816	76076801	-	605.85	5.96085	1.06602	5.59169	2.24866e-08	1.25788e-06	1.0809	25.5388	6.0499	350.857	138.705	3130.7	204.857	41.2554	183.49	502.956	1770.9	2333.96	1430.43	597.896	883.95	360.947	897.997	984.175	24.0823	452.496	7.56765	10.1685	9.01075	469.81	717.37	248.137	693.963	485.437
ENSG00000173611	SCAI	protein_coding	chr9	127704887	127905785	-	5850.54	2.28067	0.407841	5.59207	2.24379e-08	1.25788e-06	1160.88	856.104	1930.93	6227.71	5757.36	3015.49	3750.29	4587.6	4553.48	8175.36	7311.36	8387.27	4056.47	8886.15	11814.4	7543.58	6919.28	3205.24	5550.97	8425.39	1186.86	5152.05	5490.92	4112.2	9618.98	10694.6	6528.05	8916.06
ENSG00000267383	CTC-260E6.6	antisense	chr19	20236186	20432114	-	187.339	2.63686	0.471581	5.59154	2.25071e-08	1.25788e-06	19.4561	34.4218	45.3742	229.55	302.629	110.016	213.005	267.335	99.062	219.927	72.508	258.795	165.089	144.787	258.222	98.2459	158.679	218.013	242.675	351.156	36.577	105.075	225.269	386.369	141.031	372.68	296.966	172.569
ENSG00000255201	RP11-350N15.4	antisense	chr8	38279407	38283614	+	90.4332	5.13533	0.918993	5.588	2.29701e-08	1.28141e-06	4.32359	3.33114	1.00832	83.0486	59.339	145.533	44.2306	69.3091	91.1821	52.8939	395.808	107.751	3.07619	189.577	100.581	202.899	61.9063	43.6027	62.0582	65.989	36.577	0	97.9919	25.3952	182.119	177.784	108.367	116.449
ENSG00000093009	CDC45	protein_coding	chr22	19466982	19508135	+	974.692	3.64867	0.653217	5.58569	2.32772e-08	1.29618e-06	67.0156	43.3048	148.223	1778.55	1524.27	610.72	1055.71	2234.39	319.7	735.875	115.16	1623	1193.56	722.892	1199.23	249.886	575.658	1692.5	311.217	1515.39	189.191	195.462	1728.94	3257.84	769.563	1039.13	1380.63	1014.37
ENSG00000213096	ZNF254	protein_coding	chr19	24216276	24312654	+	2224.65	1.38304	0.247896	5.57911	2.41746e-08	1.3437e-06	845.262	839.448	1054.7	1275.59	2194.8	2378.78	1972.92	1749.23	2751.22	2030.38	2854.26	2595.65	1752.4	2528.04	2436.18	3262.4	1970.33	1669.36	2807.44	2462.8	4336.27	1947.84	2951.02	1582.66	2348.66	2427.18	2182.96	3082.39
ENSG00000272789	RP11-286H15.1	antisense	chr2	128383572	128384423	-	488.421	6.71724	1.2042	5.57816	2.43079e-08	1.34865e-06	0	4.44152	11.0915	1836.4	535.534	60.6389	53.5423	4.12554	182.364	98.3642	2423.47	1518.14	64.6	1960.35	284.334	264.837	510.905	4.44925	181.543	62.8467	27.7481	126.542	13.5161	235.812	1185.99	404.054	280.295	1339.86
ENSG00000170396	ZNF804A	protein_coding	chr2	185463093	185804219	+	59.0844	-3.92217	0.703263	-5.57709	2.44572e-08	1.35447e-06	486.404	467.47	112.931	11.1976	7.41737	18.1917	32.5909	52.8069	39.3997	29.6948	66.5367	5.77238	12.3048	18.7494	9.67123	12.8147	36.2899	15.1275	3.70497	4.7135	5.0451	30.5056	37.1693	5.44182	28.8725	2.85215	33.3436	67.3439
ENSG00000171223	JUNB	protein_coding	chr19	12902310	12904124	+	8413.74	-2.66001	0.477417	-5.57167	2.52305e-08	1.39476e-06	34367.1	42785.2	24457.7	5582.92	2424	3893.02	11241.5	5877.25	8725.34	2190.92	2684.5	3092.07	4526.1	7832.02	4124.78	8472.64	5089.13	5725.3	5542.63	1359.06	11975.8	8873.73	4832.01	1682.43	3627.94	2632.53	7812.82	4154.28
ENSG00000175294	CATSPER1	protein_coding	chr11	65784223	65793988	-	38.7695	-4.38385	0.786859	-5.57133	2.52809e-08	1.39502e-06	406.417	290.92	76.6321	3.73252	6.67563	11.2615	10.4757	19.8026	33.7712	10.2076	5.11821	11.5448	2.05079	10.4163	3.86849	2.13578	5.69253	5.33911	4.63121	3.14233	5.0451	2.25967	39.422	10.8836	13.3258	0.950715	32.3016	57.5229
ENSG00000149212	SESN3	protein_coding	chr11	94898704	94965705	-	2279.07	-3.00633	0.539665	-5.57073	2.53676e-08	1.39728e-06	9885.89	10164.4	11275	414.31	559.27	503.303	252.58	2007.49	1420.64	812.896	1853.65	1252.61	2584	446.86	1092.85	2472.17	1462.98	961.039	587.237	1274.22	2135.34	2215.61	949.507	586.809	2805.07	581.838	2441.38	815.142
ENSG00000186448	ZNF197	protein_coding	chr3	44626380	44689963	+	1208.49	1.11807	0.200812	5.56772	2.58091e-08	1.41751e-06	707.988	437.49	627.173	1055.37	1410.04	1108.83	1140.68	1425.79	838.65	1623.01	1207.04	1258.38	1743.18	962.467	1544.5	1251.57	1302.88	1251.13	1804.32	1448.62	1483.26	860.935	1160.13	1032.13	1254.84	1137.06	1468.16	1292.16
ENSG00000230438	RP11-420G6.4	lincRNA	chr6	2854896	2881641	-	173.648	-3.23978	0.581898	-5.5676	2.58278e-08	1.41751e-06	598.817	571.846	1412.65	76.5167	61.5642	72.7667	19.7874	169.147	141.839	89.0845	146.722	28.8619	238.918	58.3313	36.7507	176.202	163.66	42.7128	41.6809	95.8412	5697.18	187.553	125.024	27.2091	42.1982	20.9157	54.1833	61.7319
ENSG00000128383	APOBEC3A	protein_coding	chr22	39348746	39359188	+	676.283	-4.77366	0.858202	-5.56239	2.661e-08	1.45782e-06	664.752	9792.45	4057.47	193.158	44.5042	459.989	66.3459	878.74	135.085	34.3347	243.115	64.4582	64.6	223.951	235.011	43.7835	234.817	37.3737	37.9759	24.3531	30.2706	61.0112	605.973	33.5579	305.382	35.1765	214.649	113.643
ENSG00000174343	CHRNA9	protein_coding	chr4	40337346	40357234	+	179.187	4.2968	0.772564	5.56174	2.67091e-08	1.46062e-06	6.48538	7.77266	16.1331	826.754	126.095	424.472	117.56	302.815	131.707	172.601	72.508	239.554	398.88	266.658	205.03	101.45	272.53	28.4752	78.7306	64.4179	12.6128	20.3371	113.761	489.764	78.8441	196.798	104.199	140.3
ENSG00000213967	ZNF726	protein_coding	chr19	24097678	24127961	+	613.567	3.10772	0.55886	5.56082	2.6851e-08	1.46576e-06	81.0673	59.9606	94.7818	794.094	264.058	482.512	15.1315	585.827	565.104	595.753	261.882	1359.4	544.486	581.23	785.304	609.765	310.243	585.522	793.789	856.286	305.229	584.125	1040.74	971.365	458.628	1083.82	1300.4	1209.38
ENSG00000099308	MAST3	protein_coding	chr19	18208603	18262502	+	2379.74	-2.24839	0.404361	-5.56034	2.69253e-08	1.46719e-06	7581.41	10246.6	6368.53	1745.89	1134.12	1121.82	645.999	1918.38	834.147	1405.87	2226.42	1231.44	1482.72	3336.34	2428.45	1210.99	1983.85	2221.07	1195.78	1146.95	1469.39	4138.59	1135.35	1170.9	3082.69	1203.61	2070.43	895.113
ENSG00000065534	MYLK	protein_coding	chr3	123328896	123603178	-	479.1	-3.46161	0.622766	-5.55845	2.72189e-08	1.48054e-06	3311.87	3607.63	717.921	138.103	494.739	886.194	153.643	75.91	229.644	260.758	112.601	138.537	78.9556	124.996	79.3041	116.4	197.816	50.7215	160.24	168.9	420.005	97.1659	671.301	244.882	146.583	219.615	175.054	335.317
ENSG00000104972	LILRB1	protein_coding	chr19	55085346	55148979	+	1211.19	-4.08917	0.735719	-5.55807	2.72776e-08	1.48109e-06	6318.92	12477.3	3970.75	405.912	180.242	696.481	48.8864	2078.45	551.595	166.106	576.652	34.6343	408.108	612.479	420.698	172.998	421.248	80.0866	223.224	465.066	295.138	229.357	923.602	178.673	741.801	68.4515	954.46	211.853
ENSG00000129277	CCL4	protein_coding	chr17	34430983	34433014	+	213.483	-2.79179	0.502361	-5.55734	2.73919e-08	1.48466e-06	851.747	1052.64	808.67	175.429	61.5642	341.31	200.202	228.555	75.4222	39.9024	176.578	46.179	120.997	81.2472	99.6136	147.369	179.315	79.1967	95.4029	70.7025	252.255	68.92	55.1908	97.0458	132.147	77.0079	296.966	65.9409
ENSG00000073111	MCM2	protein_coding	chr3	127317066	127341276	+	6751.65	3.02884	0.54537	5.55374	2.79622e-08	1.51288e-06	619.354	574.067	1545.75	12558.1	16262.6	3263.24	7388.83	7781.6	3261.17	6014.13	1275.29	9545.59	6628.17	6099.79	7089.98	2247.91	8556.59	12061	2587.92	14596.9	1505.96	4883.15	9499.58	16493.2	5865.55	6629.34	8137.92	6073.58
ENSG00000168461	RAB31	protein_coding	chr18	9708162	9862548	+	1741.91	-3.68923	0.664399	-5.55274	2.81232e-08	1.5189e-06	11839.1	13767.6	4024.19	695.182	268.509	666.162	678.59	1774.81	1416.14	228.279	1720.57	286.695	867.486	661.436	300.775	2667.59	735.049	208.225	292.692	227.819	556.223	402.222	2097.25	252.138	777.336	189.192	872.143	300.242
ENSG00000171596	NMUR1	protein_coding	chr2	232387871	232395206	-	91.5461	-3.03228	0.547473	-5.53868	3.04757e-08	1.64305e-06	491.808	411.951	367.027	139.036	42.279	96.156	40.7387	94.8875	47.2796	29.6948	21.3259	19.2413	32.8127	16.6661	56.0931	75.8202	120.966	83.646	48.1646	45.5639	61.8025	27.1161	13.5161	19.9533	24.4306	13.31	77.107	44.896
ENSG00000254535	PABPC4L	protein_coding	chr4	135117488	135122903	-	554.145	7.1402	1.28984	5.53572	3.09951e-08	1.6681e-06	0	0	13.1081	3.73252	2022.72	858.474	344.533	634.508	916.324	1728.8	826.591	530.097	0	793.723	201.162	787.035	1233.86	236.7	63.9107	306.378	15.1353	13.558	787.314	0	646.299	854.693	875.269	822.157
ENSG00000026751	SLAMF7	protein_coding	chr1	160709037	160724611	+	560.949	-3.33707	0.603105	-5.53315	3.14531e-08	1.68977e-06	2230.97	2611.62	3766.06	506.69	294.47	402.816	96.6089	1078.42	120.45	256.118	175.725	83.6995	166.114	484.358	226.307	147.369	424.094	103.223	100.034	139.834	336.761	598.813	332.271	104.302	272.068	60.8458	453.264	133.285
ENSG00000118515	SGK1	protein_coding	chr6	134490384	134639250	-	1195.93	-3.37819	0.610897	-5.52989	3.2043e-08	1.71844e-06	8200.77	9215.05	1172.67	320.997	172.825	849.811	158.299	841.611	738.463	435.215	1577.26	419.459	980.28	308.323	357.835	90.7707	167.218	1640	577.975	383.365	652.079	235.006	451.664	541.461	1056.07	814.763	412.627	714.126
ENSG00000260920	RP1-228H13.5	sense_overlapping	chr1	40929991	40932436	+	497.977	1.80173	0.325897	5.52854	3.22912e-08	1.72871e-06	135.112	131.025	197.63	199.69	460.619	473.85	420.19	429.881	785.742	424.079	426.518	849.502	301.467	362.488	635.4	1134.1	641.122	600.649	473.31	589.188	454.059	633.838	656.658	411.764	511.931	715.889	470.978	416.691
ENSG00000179331	RAB39A	protein_coding	chr11	107799229	107834208	+	34.2951	-4.46372	0.807876	-5.52525	3.29013e-08	1.75829e-06	217.26	387.523	91.7568	3.73252	8.15911	17.3254	5.81981	23.103	15.7599	4.63982	24.738	3.84825	4.10159	2.08326	12.5726	4.27156	15.6545	0	0	3.14233	2.52255	10.1685	14.6425	7.25576	12.2153	0.950715	33.3436	33.672
ENSG00000160229	ZNF66	protein_coding	chr19	20959110	20991922	+	475.292	1.46008	0.264608	5.51788	3.4311e-08	1.83042e-06	184.833	179.882	191.58	404.979	476.937	383.758	494.684	393.577	472.796	429.647	475.994	930.315	550.638	643.728	402.323	491.229	556.445	595.31	627.066	610.399	198.02	485.83	537.266	409.043	516.373	776.734	500.154	388.631
ENSG00000100292	HMOX1	protein_coding	chr22	35776354	35790207	+	819.855	-4.12228	0.747166	-5.51723	3.44386e-08	1.83402e-06	4798.1	8819.75	1908.74	294.869	146.864	351.706	45.3945	1228.59	289.306	64.9575	529.735	38.4825	70.7524	322.906	344.296	304.349	286.761	157.504	96.3291	51.8485	73.154	282.459	777.177	112.464	545.246	69.4022	654.368	290.421
ENSG00000261762	RP11-650L12.2	antisense	chr15	78881465	78883618	-	81.4071	3.41274	0.618687	5.51611	3.46588e-08	1.84253e-06	5.40449	8.88305	11.0915	51.3222	158.732	154.196	139.675	92.4121	64.1652	42.6863	123.69	122.182	39.9905	112.496	126.693	102.517	125.236	24.9158	112.075	101.34	3.78383	15.8177	95.7392	74.3715	73.2917	158.769	63.5612	74.3589
ENSG00000092621	PHGDH	protein_coding	chr1	120202421	120286838	+	2940.84	3.59406	0.651712	5.51479	3.49194e-08	1.84994e-06	225.907	213.193	371.06	5006.25	5243.34	6426.86	3738.65	7464.76	842.027	3223.75	798.441	5035.44	54.3461	1785.36	3288.22	4360.2	1647.28	4055.94	1712.62	2268.77	4396.81	1083.51	883.053	6816.78	2888.36	3714.44	1858.91	2939.28
ENSG00000221869	CEBPD	protein_coding	chr8	48649471	48651648	-	898.385	-4.38137	0.794435	-5.51507	3.48634e-08	1.84994e-06	5150.47	11161.5	1657.67	127.839	105.327	395.885	108.249	692.266	740.714	50.11	1055.2	92.3581	99.4635	256.241	147.003	153.776	226.99	149.495	152.83	59.7044	131.173	36.1548	1190.54	112.464	458.628	79.8601	477.23	85.5829
ENSG00000048462	TNFRSF17	protein_coding	chr16	12058964	12061925	+	63.7568	-3.94318	0.715169	-5.51363	3.515e-08	1.85893e-06	116.737	79.9474	960.926	42.924	40.0538	12.1278	34.9189	19.8026	6.75423	43.6143	48.623	7.6965	8.20318	9.37468	29.0137	27.7651	19.2123	8.00866	11.1149	10.2126	12.6128	132.191	9.01075	10.8836	8.88384	24.7186	30.2176	19.642
ENSG00000217527	RPS16P5	pseudogene	chr6	53201741	53202144	-	186.97	2.79238	0.506501	5.51309	3.52595e-08	1.86149e-06	19.4561	33.3114	36.2994	122.24	86.0415	105.685	217.661	70.9593	257.786	270.965	195.345	380.015	61.5238	320.822	200.194	305.417	108.87	121.02	156.535	293.023	66.8476	219.188	238.785	68.9297	384.226	366.976	264.665	262.361
ENSG00000187796	CARD9	protein_coding	chr9	139256355	139268133	-	206.238	-3.09488	0.562234	-5.5046	3.70003e-08	1.94666e-06	1039.82	1485.69	398.285	103.578	32.6364	173.254	55.8702	188.125	156.473	144.762	170.607	52.9135	52.2953	136.454	57.0602	118.536	135.198	31.1448	51.8695	78.5584	69.3702	42.9338	171.204	438.973	99.9432	42.7822	131.29	115.046
ENSG00000197249	SERPINA1	protein_coding	chr14	94843084	94857030	-	6568.85	-4.01809	0.729947	-5.50464	3.6993e-08	1.94666e-06	42437.1	65617.9	13402.5	2860.05	1106.67	3155.82	772.871	9549.8	2270.55	584.617	3888.13	1049.61	2588.1	4062.36	2709.88	1012.36	1795.99	831.121	952.177	347.228	297.661	1278.97	4764.43	770.017	5212.59	751.065	7376.23	2481.9
ENSG00000204634	TBC1D8	protein_coding	chr2	101624079	101869328	-	400.246	-2.43123	0.441718	-5.50403	3.71211e-08	1.94965e-06	1111.16	2778.17	514.241	354.59	204.719	322.252	115.232	509.917	269.044	262.614	580.064	143.347	89.2096	254.158	159.575	349.2	220.586	116.57	202.847	168.9	237.12	326.523	450.537	213.138	334.254	252.89	398.039	267.973
ENSG00000196876	SCN8A	protein_coding	chr12	51984050	52206648	+	466.106	3.72015	0.67628	5.5009	3.7786e-08	1.98117e-06	33.5078	38.8633	45.3742	214.62	718.743	731.132	124.544	153.47	236.398	1185.01	484.524	582.048	71.7778	983.3	674.085	468.804	379.265	169.962	566.86	1160.31	12.6128	366.067	491.086	241.254	647.41	474.407	600.185	1195.35
ENSG00000114126	TFDP2	protein_coding	chr3	141663277	141868386	-	16799.8	3.17235	0.576936	5.49862	3.82769e-08	2.00346e-06	1984.53	1634.48	2560.12	57665.6	39030.2	4890.96	6963.99	16354.5	7885.56	14937.4	43463	14315.5	6775.83	22111.7	12870.5	23721	8652.65	9607.72	10972.3	36330.9	4714.65	35358.2	7351.64	17315.9	23170.2	13645.6	10405.3	15705.2
ENSG00000259726	CSPG4P11	pseudogene	chr15	84855504	84866136	+	154.679	3.31741	0.603845	5.49381	3.93343e-08	2.05528e-06	18.3753	21.0972	12.0998	95.1793	84.558	232.16	136.184	149.345	502.064	158.682	116.013	157.778	26.6603	98.9549	182.786	386.576	111.716	189.538	437.186	81.7007	54.2349	59.8813	51.8118	175.952	168.793	188.242	328.226	105.225
ENSG00000046604	DSG2	protein_coding	chr18	29078006	29128971	+	2513.67	5.15972	0.939286	5.49324	3.94627e-08	2.0555e-06	71.3392	63.2917	100.832	2099.54	5663.9	3859.23	3242.8	1137.82	1971.11	1886.55	819.767	4991.18	37.9397	3535.3	5746.64	152.708	1188.32	5507.29	5171.21	10.2126	185.408	48.583	2962.28	6558.3	2974.98	5054	3629.24	1713.06
ENSG00000099785	MARCH2	protein_coding	chr19	8478154	8503901	+	894.578	-2.20431	0.401281	-5.49319	3.94732e-08	2.0555e-06	3829.62	3578.76	1509.45	504.824	290.019	784.841	543.57	472.787	561.727	191.161	879.479	578.2	350.686	528.107	782.402	733.641	372.149	565.945	828.06	304.021	1384.88	836.079	590.204	497.926	960.565	588.493	826.296	1174.31
ENSG00000261245	RP11-120K18.3	pseudogene	chr16	31372599	31373016	-	15.7382	-4.21266	0.767122	-5.49151	3.9852e-08	2.07169e-06	71.3392	215.414	16.1331	5.59878	1.48347	7.79643	2.32792	8.25108	9.00564	1.85593	6.82428	6.73444	1.0254	10.4163	5.80274	3.20367	1.42313	0	1.85248	0	12.6128	4.51935	10.1371	0	8.88384	5.70429	12.5038	9.82099
ENSG00000138119	MYOF	protein_coding	chr10	95066186	95242074	-	815.825	-3.56522	0.650434	-5.4813	4.2222e-08	2.19117e-06	2995.17	8415.58	1994.45	478.696	157.99	259.015	399.239	1381.23	256.661	372.113	501.585	191.451	344.534	863.512	406.192	139.894	224.144	147.715	208.404	27.4954	166.488	279.07	1112.83	143.301	363.127	108.382	437.635	467.198
ENSG00000173898	SPTBN2	protein_coding	chr11	66452719	66496697	-	2094.21	4.00648	0.731214	5.47921	4.2723e-08	2.2134e-06	115.656	145.46	173.43	1075.9	594.873	1593.94	590.129	1819.36	767.731	1348.33	1736.78	3653.92	5703.26	2630.12	4673.14	854.312	562.849	10145.2	597.426	328.374	348.112	925.336	3994.01	969.551	3795.62	2134.36	4619.13	2741.46
ENSG00000114013	CD86	protein_coding	chr3	121774213	121839983	+	580.663	-4.2317	0.772762	-5.47608	4.34857e-08	2.24909e-06	3896.63	5595.21	1771.61	125.973	117.936	266.811	41.9026	1096.57	275.798	45.4702	423.958	30.786	295.314	224.992	228.241	95.0422	196.392	43.6027	34.2709	32.9945	63.0638	150.268	293.976	74.3715	299.83	26.62	367.821	143.106
ENSG00000143110	C1orf162	protein_coding	chr1	112016414	112021134	+	1784.9	-3.89024	0.711026	-5.4713	4.46738e-08	2.30664e-06	9242.75	17626.2	5126.28	737.173	405.73	724.202	402.731	2038.84	666.417	231.991	1346.09	173.171	386.575	610.396	421.666	345.996	683.104	237.59	238.044	174.4	705.053	4225.59	911.212	174.138	710.707	151.164	901.319	378.81
ENSG00000086289	EPDR1	protein_coding	chr7	37723446	37991543	+	963.716	3.64479	0.666842	5.46575	4.60956e-08	2.37603e-06	76.7437	78.837	100.832	551.48	1868.44	1300.27	1011.48	1119.67	1516.32	625.448	374.482	571.465	1266.37	679.143	854.937	1158.66	1845.8	1599.06	2213.72	1325.28	32.7932	46.3233	1635.45	2503.24	849.517	928.849	613.73	235.704
ENSG00000104894	CD37	protein_coding	chr19	49838428	49846592	+	7008.23	-1.87679	0.343807	-5.45883	4.79289e-08	2.46636e-06	17833.7	18704.4	23487.7	1669.37	3369.71	3835.84	4964.3	7442.48	5548.6	2489.73	8097.01	6053.3	8989.66	6434.15	6686.69	5393.91	4448.72	5489.49	5189.73	5256.34	37983.3	9344.88	3097.44	3101.84	6719.51	6336.52	6330.07	3962.07
ENSG00000157168	NRG1	protein_coding	chr8	31496902	32622548	+	76.9575	-5.01684	0.920403	-5.45071	5.01705e-08	2.57736e-06	1137.1	491.899	82.682	11.1976	5.19216	12.1278	36.0828	1.65022	46.1539	13.9195	11.0895	25.9757	2.05079	8.33305	5.80274	12.8147	11.3851	19.5767	1.85248	0	0	23.7266	6.75806	10.8836	14.4362	15.2114	41.6795	105.225
ENSG00000223631	LINC01120	lincRNA	chr2	132160474	132166622	+	306.293	7.3925	1.35737	5.44619	5.14594e-08	2.63913e-06	0	0	6.0499	451.635	488.063	536.221	58.1981	59.4078	488.556	86.3006	2557.4	277.074	18.4572	412.486	30.9479	222.121	489.558	3.5594	1429.19	219.178	0	7.90885	45.0537	62.5809	15.5467	195.847	114.619	300.242
ENSG00000216490	IFI30	protein_coding	chr19	18283972	18288927	+	286.992	-4.83728	0.888243	-5.44589	5.15465e-08	2.63916e-06	2287.18	3477.71	456.767	88.6474	7.41737	168.923	26.7711	212.878	238.649	50.11	64.8307	10.5827	13.3302	173.952	47.389	22.4257	61.9063	6.22896	10.1887	10.9982	99.6408	35.0249	236.532	5.44182	78.8441	19.965	109.409	14.03
ENSG00000165891	E2F7	protein_coding	chr12	77415027	77459360	-	1108.12	3.61716	0.664307	5.44501	5.1802e-08	2.6478e-06	64.8538	38.8633	196.622	1859.73	2430.67	522.361	619.228	3151.09	199.25	703.397	615.891	1442.13	335.305	1518.7	1581.25	207.171	583.485	862.266	493.687	1480.04	388.473	180.774	2408.12	1980.82	1724.58	1778.79	1346.25	2313.54
ENSG00000248429	RP11-597D13.9	antisense	chr4	159091904	159124029	+	33.011	-5.01325	0.921087	-5.44276	5.24616e-08	2.67703e-06	278.871	413.062	41.341	3.73252	4.45042	5.19762	8.14774	17.3273	13.5085	2.78389	10.2364	5.77238	0	2.08326	5.80274	0	1.42313	4.44925	3.70497	1.57117	0	5.64918	10.1371	3.62788	24.4306	0	17.7138	39.284
ENSG00000128050	PAICS	protein_coding	chr4	57301907	57327534	+	11303	2.68436	0.49349	5.43954	5.34184e-08	2.72131e-06	1634.32	1671.12	2494.58	21261.4	19821.4	5175.1	14653.1	24819.3	9449.17	19510.4	2532.66	12870.5	19129.8	8965.32	10298.9	6195.9	17010	9869.34	6705.06	19504.5	3116.61	6706.71	11821	22980.8	8142.04	16652.7	7161.58	6331.73
ENSG00000130726	TRIM28	protein_coding	chr19	59055458	59062089	+	23627.1	1.4354	0.263914	5.4389	5.36101e-08	2.72652e-06	8964.96	8907.47	10233.4	31721.8	27080.8	15492.4	23649.4	39725.7	14450.7	24423.1	15420.3	32601.4	32237.5	30729.2	30506	16416.7	21462.3	31862	17262.4	25462.3	16640	22395.6	25338.2	39026	22616	25490.6	26797.8	24645.1
ENSG00000167264	DUS2	protein_coding	chr16	68021649	68113223	+	438.864	-1.17768	0.216597	-5.43719	5.41289e-08	2.74832e-06	957.675	897.188	769.346	409.644	443.559	301.462	424.846	615.531	273.546	351.698	477.7	286.695	546.537	410.403	391.685	288.33	310.955	487.638	313.07	361.369	447.753	354.769	293.976	511.531	357.574	346.06	284.462	373.198
ENSG00000100605	ITPK1	protein_coding	chr14	93403259	93582665	-	3541.99	-1.25811	0.231451	-5.43576	5.45639e-08	2.76581e-06	6511.32	10647.4	4959.91	3283.69	3488.39	3860.1	3156.67	4680.01	2472.05	3006.6	2525.84	2504.25	3332.54	2897.82	2779.51	1976.66	2238.59	4426.12	3037.15	3503.7	3043.46	2467.56	3018.6	4341.66	3348.1	2308.34	2939.45	2420.17
ENSG00000104974	LILRA1	protein_coding	chr19	55105047	55113555	+	1184.66	-4.30058	0.791989	-5.4301	5.6323e-08	2.85024e-06	6777.22	13699.9	2835.39	584.14	115.711	440.065	100.101	2221.19	327.58	36.1906	557.885	81.7754	353.762	457.276	491.298	123.875	281.78	123.689	144.494	55.7764	437.663	251.954	792.946	128.79	712.928	54.1908	820.044	162.748
ENSG00000234084	RP3-388E23.2	antisense	chr6	135622706	135628296	+	75.6009	2.7014	0.498328	5.42092	5.9293e-08	2.99557e-06	16.2135	11.1038	11.0915	71.8511	212.879	32.9183	126.872	79.2104	72.0451	70.5252	90.4217	80.8133	70.7524	79.164	57.0602	75.8202	120.966	72.0779	106.518	61.2755	5.0451	73.4394	61.9489	60.767	91.0593	141.657	83.359	79.9709
ENSG00000223350	IGLV9-49	IG_V_gene	chr22	22697539	22698084	+	14.4334	-4.71905	0.870848	-5.41891	5.99624e-08	3.02438e-06	27.0224	49.9671	229.896	1.86626	3.70869	12.1278	8.14774	4.95065	3.37712	4.63982	9.38339	3.84825	0	10.4163	7.73698	7.47523	1.42313	3.5594	0	0	5.0451	3.38951	1.12634	0	2.22096	0	0	2.806
ENSG00000147144	CCDC120	protein_coding	chrX	48911101	48927509	+	1488.85	1.2291	0.226878	5.41748	6.04441e-08	3.03893e-06	662.59	526.32	840.936	1698.3	947.198	2070.39	1049.89	1674.14	1831.52	1484.74	1851.09	1699.97	1064.36	1591.61	2516.45	1749.2	1220.34	1881.14	1689.47	1612.8	1156.59	1901.51	1500.29	1397.64	1624.63	1704.63	1627.58	1112.58
ENSG00000153944	MSI2	protein_coding	chr17	55333212	55762046	+	20584.8	2.09764	0.387199	5.41747	6.045e-08	3.03893e-06	4867.28	3971.83	6879.74	13683.4	18429.2	14509.2	25566.4	7452.38	36266.8	28449.5	20424.2	27315.9	15738.8	17335.9	20142.3	45999.4	32751.3	13581.8	37054.3	32176.7	19387.1	11783.1	26092.9	30394.4	10732.8	24289.8	13092.6	18004.7
ENSG00000225217	HSPA7	pseudogene	chr1	161576081	161578007	+	69.2107	-4.14328	0.764869	-5.41698	6.06137e-08	3.04215e-06	338.321	716.196	262.162	20.5289	8.90084	25.9881	4.65585	97.3628	22.5141	19.4872	29.8562	2.88619	16.4064	27.0824	7.73698	8.54312	17.0776	5.33911	20.3773	5.49909	10.0902	15.8177	57.4435	10.8836	64.4078	1.90143	93.7788	26.657
ENSG00000174501	ANKRD36C	protein_coding	chr2	96514587	96657541	-	3651.51	1.62708	0.300446	5.41556	6.10971e-08	3.05685e-06	1301.4	954.927	1566.92	2608.1	4187.11	2047.86	3082.17	2618.89	5226.65	4546.09	4375.22	5076.81	2792.16	7366.41	4004.86	3870.03	4731.21	2456.88	4886.85	4030.04	2791.2	3107.05	3478.15	2062.45	5644.57	5106.29	3800.13	4521.86
ENSG00000174791	RIN1	protein_coding	chr11	66097713	66104311	-	177.839	-3.21375	0.593433	-5.41553	6.11069e-08	3.05685e-06	740.415	1513.45	370.052	120.374	38.5703	177.585	43.0666	254.958	110.319	121.563	201.316	39.4446	18.4572	81.2472	91.8767	161.251	86.0996	80.9764	75.9518	57.3476	20.1804	92.6466	99.1182	19.9533	92.1698	22.8172	182.348	65.9409
ENSG00000019582	CD74	protein_coding	chr5	149781200	149792492	-	41981.8	-3.95555	0.730643	-5.41379	6.17036e-08	3.08164e-06	219425	290678	254629	9167.08	10980.7	18434.2	3468.61	58729.6	17588	7960.07	24699.6	4643.88	40625.2	11948.5	8844.34	12530.6	20669.6	6576.89	3333.54	2714.19	770008	65994.9	20649.3	4461.38	9134.81	1388.04	20901.2	7977.45
ENSG00000239218	RPS20P22	pseudogene	chr8	38291865	38293182	-	120.948	4.95299	0.915334	5.41112	6.26301e-08	3.12281e-06	6.48538	6.66228	0	145.568	48.9546	169.789	82.6413	176.573	102.439	134.555	210.7	289.581	0	176.036	249.518	99.3138	92.5037	46.2722	36.1234	91.9133	83.2442	2.25967	137.414	27.2091	244.306	319.44	88.5689	318.481
ENSG00000188158	NHS	protein_coding	chrX	17393543	17754114	+	53.3951	-4.02945	0.745079	-5.40808	6.37033e-08	3.17114e-06	364.262	484.126	140.156	15.8632	15.5765	15.5929	29.0991	28.0537	47.2796	25.055	13.6486	6.73444	12.3048	20.8326	7.73698	2.13578	18.5007	35.594	5.55745	1.57117	0	13.558	6.75806	18.1394	23.3201	7.60572	44.8054	91.1949
ENSG00000090674	MCOLN1	protein_coding	chr19	7587512	7598895	+	596.339	-1.75706	0.324927	-5.40754	6.38976e-08	3.17563e-06	1634.32	2527.23	657.422	522.553	415.373	744.126	458.601	648.535	389.494	393.457	399.22	510.855	329.153	396.861	430.37	504.044	421.248	782.179	439.965	283.596	171.533	708.407	609.352	495.205	484.169	347.011	579.345	413.885
ENSG00000108932	SLC16A6	protein_coding	chr17	66263167	66287408	-	272.227	-4.07926	0.754457	-5.40689	6.4129e-08	3.18195e-06	2128.29	2328.47	649.356	117.574	10.3843	338.712	29.0991	493.415	251.032	34.3347	66.5367	31.7481	49.2191	62.4979	88.0082	58.734	133.775	40.0433	16.6724	129.621	37.8383	82.4781	78.844	18.1394	108.827	24.7186	103.157	110.837
ENSG00000197405	C5AR1	protein_coding	chr19	47793280	47825323	+	2495.88	-3.77278	0.697998	-5.40514	6.47576e-08	3.20372e-06	17361.4	22265.4	3789.25	907.936	361.968	1768.06	625.048	4529.84	2335.84	210.648	2272.49	559.921	298.391	1258.29	1128.63	508.316	1258.76	321.236	529.81	333.873	227.03	505.037	2204.25	289.323	1372.55	698.776	1405.64	556.99
ENSG00000254389	RHPN1-AS1	antisense	chr8	144448801	144450718	-	266.281	3.72676	0.689491	5.40508	6.47779e-08	3.20372e-06	16.2135	37.7529	13.1081	348.058	632.702	401.083	172.266	245.057	117.073	482.541	452.109	211.654	22.5587	353.113	444.876	200.763	305.262	40.9331	265.831	598.615	12.6128	332.172	49.5591	510.624	318.708	390.744	315.722	164.151
ENSG00000254810	RP11-672A2.4	lincRNA	chr11	76365213	76367756	-	40.588	-7.33582	1.35797	-5.40204	6.58865e-08	3.25328e-06	733.929	277.595	67.5572	0	0	1.73254	6.98377	0	12.3828	1.85593	0	0	0	0	0	0	2.84627	0	0	0	5.0451	2.25967	2.25269	0.90697	3.33144	0.950715	0	16.836
ENSG00000151176	PLBD2	protein_coding	chr12	113796371	113827203	+	551.507	-2.62042	0.485295	-5.39963	6.67773e-08	3.28763e-06	2348.79	2939.18	1269.47	166.097	242.548	817.759	93.117	995.906	368.106	117.851	577.505	118.334	394.778	404.153	304.644	373.762	200.662	262.506	354.751	523.199	228.291	476.791	316.502	263.928	214.323	250.989	432.425	385.825
ENSG00000204872	AC092653.5	pseudogene	chr2	73927754	73928432	-	18.69	-5.98291	1.10803	-5.39958	6.67976e-08	3.28763e-06	254.011	186.544	21.1746	0	0	3.46508	0	1.65022	11.2571	5.56778	0	1.92413	2.05079	0	3.86849	0	0	0	0	3.14233	0	2.25967	9.01075	3.62788	0	1.90143	6.25192	5.61199
ENSG00000132205	EMILIN2	protein_coding	chr18	2847028	2915991	+	2262.46	-2.90919	0.538968	-5.39772	6.74942e-08	3.31656e-06	11604.5	14858	3570.45	772.632	1079.23	1839.09	712.345	2459.65	1548.97	903.837	2100.17	794.664	285.06	1310.37	1343.33	1040.13	2434.98	372.848	1197.63	1015.76	703.792	399.962	4666.44	1021.25	1166	958.321	1581.74	1607.84
ENSG00000160013	PTGIR	protein_coding	chr19	47123725	47128375	-	192.88	-4.05351	0.751288	-5.39542	6.83648e-08	3.35394e-06	1155.48	1509.01	930.676	69.0517	11.1261	71.9004	18.6234	136.143	149.719	20.4152	81.0383	30.786	21.5333	83.3305	61.8959	34.1725	23.4817	21.3564	3.70497	153.189	73.154	171.735	266.943	11.7906	66.6288	14.2607	132.332	77.1649
ENSG00000198964	SGMS1	protein_coding	chr10	52065360	52384923	-	779.209	-1.89531	0.351405	-5.39351	6.9094e-08	3.38427e-06	2136.93	2707.11	1890.59	664.389	872.283	815.16	364.32	1001.68	458.162	643.079	579.211	405.029	956.696	955.176	588.978	572.389	570.677	612.217	678.009	451.711	507.033	131.061	453.916	302.928	766.231	748.213	523.078	461.587
ENSG00000242193	RP11-568K15.1	pseudogene	chr1	177975271	178007085	-	41.5646	-4.0965	0.760301	-5.38799	7.12495e-08	3.48426e-06	268.062	451.925	61.5073	12.1307	2.96695	17.3254	20.9513	33.8294	18.0113	11.1356	25.5911	15.393	0	4.16652	6.76986	0	12.8082	8.89851	9.26242	3.92792	5.0451	18.0774	7.8844	9.0697	28.8725	16.1622	32.3016	61.7319
ENSG00000167799	NUDT8	protein_coding	chr11	67395409	67397401	-	400.948	3.44879	0.640255	5.38658	7.18095e-08	3.50603e-06	28.1033	45.5256	48.3992	207.155	510.315	328.316	725.149	581.701	203.753	306.228	45.2109	727.32	665.483	116.663	237.912	477.347	528.694	159.283	241.749	674.031	112.254	996.516	188.099	1765.87	288.725	464.9	237.573	314.272
ENSG00000183625	CCR3	protein_coding	chr3	46205096	46308197	+	34.4423	-4.657	0.864842	-5.3848	7.25262e-08	3.53536e-06	345.887	292.03	85.7069	0	4.45042	16.4591	24.4432	6.60087	18.0113	9.27964	6.82428	4.81032	4.10159	14.5828	9.67123	0	5.69253	3.5594	2.77873	16.4973	3.78383	21.4669	0	1.81394	15.5467	0	12.5038	37.881
ENSG00000130775	THEMIS2	protein_coding	chr1	28199055	28213196	+	2818.11	-3.57032	0.663234	-5.38319	7.31757e-08	3.56133e-06	18615.2	18498.9	9259.37	905.137	346.391	1279.48	267.711	3931.64	1917.08	369.33	2811.6	385.787	1481.7	1116.63	1382.99	1059.35	767.069	459.163	517.769	217.607	3069.94	2900.29	2663.8	311.091	1250.4	508.633	1581.74	1031.2
ENSG00000122877	EGR2	protein_coding	chr10	64571756	64679660	-	69.521	-2.70362	0.502306	-5.38242	7.34921e-08	3.57104e-06	254.011	516.327	82.682	47.5897	20.7686	72.7667	22.1153	34.6546	73.1708	57.5338	67.3898	25.0136	29.7365	37.4987	33.8493	17.0862	41.2709	23.1361	50.0171	18.0684	104.686	33.8951	41.6747	18.1394	27.762	24.7186	85.4429	85.5829
ENSG00000172936	MYD88	protein_coding	chr3	38179969	38184513	+	5668.63	-1.64267	0.305284	-5.38081	7.41514e-08	3.59735e-06	12633.5	20992.9	9636.48	5761.15	3581.85	5454.9	3575.69	7651.23	2437.15	3161.57	4881.07	4397.59	7459.77	5250.86	6336.59	2701.76	3056.18	5685.26	4044.9	5634.21	3464.72	4013.18	4156.21	3821.97	6659.55	3408.31	5773.65	3089.4
ENSG00000127920	GNG11	protein_coding	chr7	93551011	93557922	+	214.012	-6.3031	1.17164	-5.37972	7.46022e-08	3.61154e-06	3421.04	1403.52	594.907	3.73252	2.22521	6.93016	11.6396	9.9013	51.7824	13.9195	11.9425	1.92413	249.172	0	11.6055	17.0862	18.5007	5.33911	3.70497	3.14233	2.52255	4.51935	47.3064	0	22.2096	0	26.0497	47.7019
ENSG00000228682	RP11-439L8.3	lincRNA	chr1	31971841	31974167	+	401.456	5.33991	0.992635	5.37953	7.46807e-08	3.61154e-06	6.48538	16.6557	10.0832	1401.56	111.261	128.208	864.824	33.8294	213.884	394.385	150.134	207.806	139.454	184.369	182.786	2157.14	1971.75	13.3478	414.03	743.162	8.82893	625.929	40.5484	63.4879	509.71	195.847	159.424	291.824
ENSG00000105501	SIGLEC5	protein_coding	chr19	52114781	52150151	-	61.1573	-2.75216	0.512495	-5.37012	7.86822e-08	3.79903e-06	149.164	454.146	162.339	37.3252	25.2191	32.9183	26.7711	112.215	46.1539	8.35167	61.4185	25.9757	31.7873	45.8318	31.9151	25.6294	29.1742	25.8057	19.4511	342.514	10.0902	76.8289	47.3064	9.0697	72.1812	32.3243	36.4695	36.478
ENSG00000179639	FCER1A	protein_coding	chr1	159259504	159278014	+	215.954	-4.7561	0.88639	-5.3657	8.06357e-08	3.8872e-06	2265.56	1889.87	465.842	81.1824	40.7955	48.5111	34.9189	110.565	43.9025	1.85593	59.7125	12.5068	450.149	8.33305	58.0274	19.222	44.1171	31.1448	3.70497	12.5693	17.6579	169.475	32.664	10.8836	34.4249	18.0636	33.3436	47.7019
ENSG00000178860	MSC	protein_coding	chr8	72753784	72756703	-	22.5176	-3.75715	0.701261	-5.3577	8.42858e-08	4.05675e-06	95.1189	152.122	142.173	14.9301	2.96695	14.7266	3.49189	3.30043	15.7599	21.3432	0	7.6965	2.05079	2.08326	3.86849	8.54312	9.96194	1.7797	17.5986	15.7117	5.0451	25.9862	2.25269	4.53485	9.99432	3.80286	19.7978	23.851
ENSG00000103196	CRISPLD2	protein_coding	chr16	84853590	84954374	+	566.846	-3.49795	0.652973	-5.35696	8.46322e-08	4.06701e-06	3724.77	4462.62	946.809	202.489	203.236	1229.24	307.286	306.94	470.545	115.995	333.537	247.25	83.0572	304.156	164.411	52.3266	154.41	82.7561	195.437	54.2053	55.4961	99.4256	589.078	175.045	347.58	253.841	409.501	300.242
ENSG00000267161	AC005943.5	lincRNA	chr19	1573595	1575474	-	148.112	1.94179	0.362801	5.35224	8.68745e-08	4.1682e-06	38.9123	32.201	54.4491	269.675	151.314	145.533	74.4936	188.125	174.484	216.216	120.278	154.892	203.029	152.078	205.03	134.554	179.315	158.393	74.0993	190.897	56.7574	122.022	198.236	303.835	173.235	121.692	163.592	89.7919
ENSG00000179242	CDH4	protein_coding	chr20	59827482	60515673	+	2315.35	6.04144	1.12896	5.35134	8.73046e-08	4.18226e-06	20.537	49.9671	47.3909	550.547	282.602	14262.3	758.903	13.2017	30.394	1795.61	323.3	4444.73	4.10159	3686.33	5321.11	3074.46	1401.08	3644.83	481.646	1597.09	18.9191	160.437	5927.95	5405.54	2973.86	3151.62	3191.61	2209.72
ENSG00000145247	OCIAD2	protein_coding	chr4	48887036	48908954	-	1608.18	1.36771	0.25561	5.35076	8.75843e-08	4.18908e-06	579.361	427.497	993.192	1748.69	1641.46	1092.37	2610.77	1339.98	2034.15	1290.8	1220.69	2322.42	1475.55	1696.82	1926.51	1787.65	1387.56	1972.8	1574.61	1771.49	1466.86	1486.86	2587.21	1049.36	1627.96	1701.78	1749.5	2465.07
ENSG00000204272	RP11-622K12.1	processed_transcript	chrX	56755692	56844813	+	1608.91	1.12728	0.210862	5.34605	8.98967e-08	4.29295e-06	759.871	990.46	595.915	1477.15	1915.91	1212.78	2651.51	1534.7	1528.71	1420.71	1504.75	2259.89	2474.28	1894.73	2093.82	1794.06	1233.86	1752.12	1823.77	1895.61	1628.31	1254.12	1422.57	1847.5	1646.84	1611.46	1429.61	1394.58
ENSG00000185989	RASA3	protein_coding	chr13	114747194	114898086	-	3289.28	-2.14424	0.401423	-5.34159	9.21357e-08	4.393e-06	11541.8	10703	9676.81	2946.83	1399.66	3535.25	1770.39	1507.47	4897.94	1450.41	1236.9	1585.48	2022.08	1874.94	5161.53	2703.9	2457.75	3211.47	1429.19	1532.67	2721.83	1413.43	2509.49	3033.81	4289.78	1041.03	1310.82	3134.3
ENSG00000146070	PLA2G7	protein_coding	chr6	46671938	46703430	-	89.1992	-5.36588	1.00461	-5.34124	9.23135e-08	4.39461e-06	1001.99	971.583	103.857	22.3951	1.48347	75.3655	10.4757	46.2061	41.6511	11.1356	8.53035	1.92413	0	8.33305	21.2767	3.20367	14.2313	3.5594	3.70497	0	0	13.558	36.043	7.25576	28.8725	1.90143	23.9657	35.075
ENSG00000166037	CEP57	protein_coding	chr11	95523129	95565857	+	4274.84	0.941597	0.176329	5.34002	9.29382e-08	4.41746e-06	2302.31	2075.3	2660.95	3849.16	4943.68	3847.97	3611.78	5151.15	3174.49	3874.25	4462.23	5561.69	6202.63	4552.97	4192.48	4461.65	3665.28	4477.73	5202.7	4745.71	5093.03	3329.63	3673.01	5034.59	4580.73	5827.88	5308.92	3831.59
ENSG00000255200	AP003068.18	pseudogene	chr11	64941588	64943941	-	27.9958	-3.03537	0.568653	-5.33784	9.40626e-08	4.46395e-06	135.112	215.414	37.3077	9.33131	10.3843	6.93016	33.7549	8.25108	28.1426	9.27964	16.2077	9.62063	22.5587	10.4163	7.73698	14.9505	4.2694	3.5594	7.40993	10.2126	13.874	9.03869	25.9059	30.837	11.1048	50.3879	20.8397	21.045
ENSG00000246430	LINC00968	lincRNA	chr8	57408805	57472382	-	20.2047	-4.01458	0.752562	-5.33455	9.57818e-08	4.53848e-06	117.818	217.635	36.2994	1.86626	0.741737	6.93016	6.98377	19.8026	6.75423	7.42371	6.82428	9.62063	4.10159	0	6.76986	6.40734	2.84627	1.7797	3.70497	1.57117	6.30638	11.2984	4.50537	3.62788	16.6572	1.90143	21.8817	33.672
ENSG00000164483	SAMD3	protein_coding	chr6	130465460	130686570	-	465.404	-3.13397	0.588173	-5.32831	9.91313e-08	4.68991e-06	2086.13	1571.19	3027.97	448.836	177.275	423.606	76.8215	345.72	201.501	156.826	237.144	77.9271	143.556	143.745	636.367	145.233	419.113	654.04	106.518	159.473	314.058	235.006	34.9166	88.883	354.243	71.3036	236.531	457.378
ENSG00000108839	ALOX12	protein_coding	chr17	6899384	6914055	+	344.672	-1.70284	0.319614	-5.32779	9.94132e-08	4.69596e-06	1240.87	819.461	650.364	175.429	153.54	292.799	218.825	150.995	382.74	123.419	364.246	246.288	241.994	226.034	220.504	476.279	376.419	486.748	295.471	224.677	426.311	218.058	273.701	244.882	302.051	299.475	270.917	248.331
ENSG00000150687	PRSS23	protein_coding	chr11	86502101	86663952	+	143.108	-2.47287	0.464273	-5.32632	1.00224e-07	4.72693e-06	469.109	491.899	640.281	120.374	64.5311	188.847	148.987	103.964	119.325	123.419	29.8562	99.0925	47.1683	178.119	84.1397	81.1597	150.141	42.7128	95.4029	27.4954	155.137	54.2321	42.801	38.9997	79.9545	49.4372	121.912	158.539
ENSG00000119969	HELLS	protein_coding	chr10	96305547	96373662	+	3736.99	2.93722	0.551847	5.32252	1.02341e-07	4.81935e-06	363.181	323.121	927.651	8005.33	10649.9	1935.25	3831.76	7672.68	1993.62	3255.3	1462.1	4310.04	3945.73	3203.02	3924.58	1003.82	5444.2	4372.73	2082.19	7334.21	577.664	1629.22	4844.4	6455.81	3462.48	6109.3	2850.88	2665.7
ENSG00000070159	PTPN3	protein_coding	chr9	112137746	112260590	-	1498.05	5.42628	1.01963	5.32184	1.02726e-07	4.83e-06	41.0741	44.4152	31.2578	1391.3	2860.14	421.007	181.578	126.242	597.749	2903.6	7934.93	1065.97	8.20318	3317.59	1707.94	1280.4	1995.94	14.2376	4261.64	3498.99	17.6579	157.047	714.102	1750.45	1830.07	1824.42	338.646	1628.88
ENSG00000102781	KATNAL1	protein_coding	chr13	30776767	30881621	-	3965.03	2.25858	0.424554	5.3199	1.03827e-07	4.86677e-06	711.23	879.422	1125.28	2336.56	5811.51	1366.11	2741.13	2122.18	3303.94	3158.79	6463.45	3478.82	3213.6	3428.01	4376.23	7418.63	7628	1801.06	11414.1	3652.18	5655.56	3518.31	6820.01	2991.19	3756.75	4343.82	4092.93	3412.09
ENSG00000118276	B4GALT6	protein_coding	chr18	29202210	29265799	-	2710.39	3.67615	0.691	5.32004	1.03742e-07	4.86677e-06	355.615	245.394	104.865	1901.72	6375.97	262.48	7840.45	2121.35	3048.41	3597.72	799.294	1813.49	12905.7	1319.75	2686.67	1913.66	4143.45	5106.85	2648.13	2757.4	259.823	2752.28	1500.29	3413.83	871.727	2152.42	1685.94	1306.19
ENSG00000108576	SLC6A4	protein_coding	chr17	28521337	28563020	-	76.8142	-2.89991	0.545194	-5.31905	1.04313e-07	4.87586e-06	512.345	395.296	107.89	40.1246	41.5373	48.5111	41.9026	20.6277	73.1708	77.021	83.5974	42.3308	6.15238	37.4987	23.2109	65.1413	71.1567	9.78836	53.722	20.4252	15.1353	61.0112	43.9274	20.8603	53.303	26.62	40.6375	117.852
ENSG00000240671	IGKV1-8	IG_V_gene	chr2	89291928	89292450	-	43.094	-4.82881	0.907841	-5.319	1.0434e-07	4.87586e-06	82.1482	39.9737	810.687	3.73252	25.9608	4.33135	25.6072	25.5784	6.75423	18.5593	13.6486	3.84825	5.12699	10.4163	8.7041	7.47523	9.96194	30.2549	0.926242	0	27.7481	9.03869	5.63172	0	2.22096	0	11.4619	16.836
ENSG00000173442	EHBP1L1	protein_coding	chr11	65343509	65360121	+	3239.43	-2.03538	0.382801	-5.31707	1.05449e-07	4.92014e-06	9675.11	14112.9	6118.46	2369.22	2232.63	2458.47	1078.99	2937.39	2583.49	924.252	3338.78	1578.75	3296.65	2776.99	2957.46	2225.48	2101.26	2706.04	2150.73	1576.67	6713.77	2353.45	2849.65	1048.46	2539.67	1855.8	2675.82	1467.54
ENSG00000087086	FTL	protein_coding	chr19	49468558	49470135	+	52596.3	-2.00056	0.376486	-5.31379	1.0737e-07	5.00211e-06	153658	241568	82530.7	19784.2	25304.4	29364.8	89342.3	49481.7	40257.5	19805.5	30687.1	47316.2	70999.5	31663.5	38817.4	45871.2	24842.9	56165.6	23033.8	22353.8	62018.2	41493.2	41769.3	28855.2	42252.6	26708.4	44778.4	41972.1
ENSG00000119686	FLVCR2	protein_coding	chr14	76044960	76129557	+	166.436	-3.19585	0.6021	-5.30784	1.1093e-07	5.1601e-06	840.938	1299.15	300.478	69.9848	24.4773	115.214	37.2468	210.403	104.691	44.5423	209.847	21.1654	83.0572	96.8717	58.9945	89.7028	64.041	64.9591	75.0256	59.7044	25.2255	103.945	228.648	11.7906	97.7222	37.0779	196.936	88.3889
ENSG00000269404	SPIB	protein_coding	chr19	50922195	50934570	+	230.314	-3.99201	0.752405	-5.30567	1.12261e-07	5.21405e-06	1012.8	818.351	2401.81	20.5289	170.6	70.1679	24.4432	348.196	130.582	118.779	208.994	19.2413	52.2953	64.5811	40.6192	51.2587	172.911	39.1534	14.8199	19.6396	6723.86	283.589	37.1693	30.837	28.8725	11.4086	106.283	57.5229
ENSG00000132613	MTSS1L	protein_coding	chr16	70695107	70719969	-	1184.82	3.36734	0.634859	5.30407	1.13249e-07	5.25195e-06	126.465	95.4927	159.314	503.891	2452.18	1023.06	968.417	297.039	1730.21	2457.25	1125.15	2689.93	148.683	1746.82	973.893	1515.34	821.148	300.77	860.479	254.529	853.884	153.658	2348.43	1250.71	2322.01	2276.01	1613	2107.3
ENSG00000148411	NACC2	protein_coding	chr9	138898383	138987131	-	719.21	-3.79458	0.715693	-5.30197	1.14557e-07	5.30455e-06	4865.12	6026.04	1690.95	168.897	103.101	1050.79	124.544	725.27	1098.69	181.881	328.419	104.865	136.378	188.535	427.468	122.807	489.558	116.57	84.288	52.6341	358.202	119.763	605.973	98.8597	240.974	50.3879	395.955	180.987
ENSG00000186088	GSAP	protein_coding	chr7	76940068	77045717	-	628.626	-3.42734	0.646526	-5.30117	1.15063e-07	5.31991e-06	4073.9	3496.59	2347.36	303.267	614.9	318.787	76.8215	301.165	263.415	177.241	349.744	88.5098	1051.03	271.866	164.411	302.213	331.59	72.9678	149.125	96.6268	1248.66	222.578	271.449	63.4879	223.206	79.8601	434.509	206.241
ENSG00000118402	ELOVL4	protein_coding	chr6	80624529	80657297	-	2566.93	5.80635	1.09586	5.29845	1.16787e-07	5.39144e-06	70.2583	19.9869	63.5239	363.921	3460.2	3551.71	270.039	3193.17	640.526	785.057	4404.22	1568.16	0	8760.12	6843.36	3621.22	1309.28	883.622	720.616	637.894	2.52255	858.676	2869.92	2955.81	14861.6	1004.91	1462.95	6690.9
ENSG00000124491	F13A1	protein_coding	chr6	6144318	6321246	-	3440.42	-5.68123	1.07266	-5.29642	1.18098e-07	5.44373e-06	52384.6	25283.4	5203.92	219.286	70.465	276.34	66.3459	379.55	2132.09	158.682	601.39	69.2685	160.987	267.699	112.186	576.661	557.157	55.1708	115.78	89.5565	10.0902	77.9587	5788.28	198.626	877.279	71.3036	384.493	143.106
ENSG00000114107	CEP70	protein_coding	chr3	138213186	138313380	-	1619.51	3.00656	0.567731	5.29575	1.18528e-07	5.45533e-06	268.062	173.219	225.863	1665.64	1640.72	3146.29	1265.23	844.911	65.2909	1305.64	2476.36	3999.3	2585.03	1015.59	1012.58	1508.93	1351.98	1253.8	1127.24	3341.87	501.988	4241.41	1866.35	3077.35	1174.89	1078.11	1656.76	1475.95
ENSG00000085840	ORC1	protein_coding	chr1	52838501	52870131	-	1457.95	3.19233	0.603433	5.29028	1.22128e-07	5.5957e-06	109.171	112.148	307.537	3400.33	1939.64	931.24	1231.47	5483.67	359.1	787.841	388.984	2516.76	1745.23	1084.34	1747.59	364.151	809.051	1648.89	466.826	2005.6	624.331	868.844	1699.65	4060.5	1424.75	1848.19	1514.01	1342.67
ENSG00000148484	RSU1	protein_coding	chr10	16632610	16859527	-	4780.71	-1.36854	0.258683	-5.2904	1.22048e-07	5.5957e-06	15888.1	10504.2	5273.5	3626.15	3604.84	4143.37	4442.84	5439.94	4431.9	3525.33	2696.44	4201.33	7182.91	3084.27	5287.26	3574.23	3143.7	4494.64	4634.91	4728.43	2422.91	3650.5	4658.56	3552.6	4046.59	4390.4	4092.93	3137.1
ENSG00000198909	MAP3K3	protein_coding	chr17	61699775	61773663	+	3884.25	-1.48011	0.279771	-5.29043	1.22027e-07	5.5957e-06	9445.96	11703.4	6127.54	2930.03	2199.25	3181.81	2685.26	3528.16	5345.97	2944.43	3682.55	2465.77	5689.93	2897.82	2823.03	4512.9	3431.89	3903.78	3454.88	1824.13	4548.16	3105.92	3846.46	2393.49	2762.87	2132.45	3194.73	1996.47
ENSG00000158427	TMSB15B	protein_coding	chrX	103173479	103229570	+	484.255	2.24529	0.424471	5.28962	1.22572e-07	5.60063e-06	75.6628	73.2851	185.53	623.331	606.741	570.872	457.437	314.366	187.993	216.216	754.936	787.93	247.121	471.859	639.268	294.738	276.088	822.222	343.636	624.539	198.02	710.667	494.465	637.6	674.061	734.903	953.418	582.244
ENSG00000211599	IGKV5-2	IG_V_gene	chr2	89196748	89197300	+	65.5496	-6.18785	1.16982	-5.28957	1.22603e-07	5.60063e-06	43.2359	15.5453	1588.1	7.46505	9.64258	0	6.98377	6.60087	7.87994	8.35167	18.7668	2.88619	4.10159	4.16652	0	1.06789	8.5388	4.44925	0	7.85584	7.56765	55.362	0	0	6.66288	0	18.7558	1.403
ENSG00000253588	IGHVIII-44	IG_V_pseudogene	chr14	106934226	106934399	-	75.5747	7.79219	1.47342	5.28849	1.2333e-07	5.62542e-06	0	1.11038	0	97.9787	78.6241	119.545	90.7891	42.9056	149.719	169.817	162.077	193.375	19.4825	131.246	98.6465	208.239	110.293	14.2376	50.9433	1.57117	11.3515	23.7266	3.37903	52.6042	5.5524	203.453	69.8131	5.61199
ENSG00000156170	NDUFAF6	protein_coding	chr8	95907995	96128683	+	999.776	1.51851	0.287339	5.28475	1.25874e-07	5.73291e-06	324.269	312.017	489.034	1459.42	1493.86	887.927	1024.29	754.974	891.558	1148.82	823.179	1082.32	1256.11	743.725	825.923	967.509	1224.61	908.538	2362.84	1303.28	1127.58	644.007	779.43	1327.8	697.381	1101.88	1219.12	812.336
ENSG00000004487	KDM1A	protein_coding	chr1	23345941	23410182	+	5654.1	1.22466	0.23178	5.28371	1.26593e-07	5.75706e-06	2532.54	2674.91	2524.82	7508.9	6034.77	4910.88	6725.37	8319.57	4936.22	3982.82	3285.89	7166.41	8616.41	6368.53	6163.47	5213.44	5733.81	7736.36	5361.09	4910.68	4229.06	5013.08	5914.43	9042.49	5937.74	6861.31	6170.65	4439.09
ENSG00000225485	ARHGAP23	protein_coding	chr17	36584662	36668628	+	1470.21	3.22251	0.610057	5.28232	1.27561e-07	5.79245e-06	135.112	233.18	154.272	346.191	1662.23	3752.68	884.611	898.543	4518.58	2624.28	1062.03	1279.54	1712.41	645.811	1405.23	888.485	2999.25	1199.52	1576.46	2611.28	1743.08	76.8289	3252.88	1877.43	910.593	572.331	1249.34	893.71
ENSG00000196081	ZNF724P	protein_coding	chr19	23404401	23433192	-	463.266	1.79879	0.340552	5.28197	1.27802e-07	5.79479e-06	77.8246	159.895	194.605	435.772	509.573	516.297	392.255	740.947	342.214	475.117	232.026	611.872	471.683	332.28	500.97	239.207	473.192	560.606	472.383	494.918	338.022	402.222	960.771	870.691	357.574	577.084	430.341	801.112
ENSG00000128322	IGLL1	protein_coding	chr22	23915312	23922495	-	1488.72	7.31424	1.385	5.28104	1.28451e-07	5.81555e-06	10.809	4.44152	16.1331	12.1307	539.985	6746.51	761.231	39.6052	516.699	2027.6	15.3546	320.367	6681.49	14.5828	2728.25	137.758	1885.65	363.949	598.352	922.275	1881.82	10.1685	10079.6	5213.26	6.66288	3.80286	106.283	39.284
ENSG00000176320	RP11-404O13.5	lincRNA	chr1	158167712	158173667	-	1535.4	6.15436	1.16576	5.27926	1.29705e-07	5.86364e-06	19.4561	37.7529	15.1247	4120.71	4945.16	162.859	1801.81	1755.83	3173.36	338.707	3134.9	607.062	2.05079	3215.52	202.129	677.042	4031.03	0	2363.77	7127.6	15.1353	1707.18	77.7177	823.529	1063.84	401.202	411.585	759.022
ENSG00000169604	ANTXR1	protein_coding	chr2	69240310	69476459	+	1413.53	5.46006	1.03431	5.27896	1.29918e-07	5.86456e-06	17.2944	38.8633	51.4241	3943.41	1339.58	803.032	237.448	26.4035	1568.11	731.235	1993.54	2742.84	23.5841	3508.21	1175.05	10.6789	2532.47	166.402	2134.99	2873.67	17.6579	22.5967	3909.54	1342.32	2157.66	3433.98	1145.14	1631.69
ENSG00000183853	KIRREL	protein_coding	chr1	157963063	158070052	+	324.846	4.79652	0.909099	5.27613	1.31944e-07	5.9472e-06	9.72807	12.2142	17.1414	1457.55	654.954	390.688	204.857	314.366	547.093	71.4532	179.99	170.285	0	317.697	94.778	636.463	253.318	37.3737	213.962	189.326	45.4059	50.8426	906.706	891.551	691.829	244.334	103.157	388.631
ENSG00000166825	ANPEP	protein_coding	chr15	90328120	90358633	-	2210.52	-3.88572	0.73677	-5.27399	1.33488e-07	6.00792e-06	14743.4	22365.3	2471.38	797.827	167.633	2321.6	244.432	1283.04	1699.81	211.576	557.885	2931.41	327.102	977.05	859.772	1330.59	261.857	239.37	271.389	130.407	256.039	314.095	1874.24	409.95	731.806	1963.23	1093.04	1059.26
ENSG00000229644	NAMPTL	protein_coding	chr10	36810649	36813162	-	168.994	-2.37394	0.450148	-5.27369	1.33711e-07	6.00912e-06	972.807	652.904	188.555	74.6505	123.128	108.284	67.5098	222.779	203.753	55.6778	138.192	138.537	180.47	227.076	89.9424	106.789	61.9063	105.002	35.1972	30.6378	122.344	157.047	118.266	81.6273	113.269	131.199	126.08	98.2099
ENSG00000138798	EGF	protein_coding	chr4	110834040	110933422	+	142.072	-5.65337	1.07362	-5.26573	1.39631e-07	6.25905e-06	1601.89	1364.66	444.668	1.86626	8.15911	1.73254	34.9189	4.12554	47.2796	27.8389	7.67732	13.4689	12.3048	0	3.86849	98.2459	12.0966	3.5594	6.48369	1.57117	0	19.2072	126.15	3.62788	8.88384	4.75358	29.1756	89.7919
ENSG00000175489	LRRC25	protein_coding	chr19	18501954	18508427	-	1978.25	-4.00599	0.760775	-5.26567	1.39682e-07	6.25905e-06	10865.2	21432.6	4175.44	701.714	217.329	821.224	969.581	2873.85	796.999	136.411	1422.01	188.564	866.461	723.934	778.534	344.929	521.578	218.903	237.118	197.967	73.154	2667.54	1316.7	173.231	911.704	163.523	1321.24	273.585
ENSG00000187556	NANOS3	protein_coding	chr19	13972877	13991571	+	102.947	3.66052	0.695328	5.26446	1.40602e-07	6.291e-06	2.16179	19.9869	5.04158	117.574	59.339	97.0222	96.6089	34.6546	145.216	47.3261	26.4441	181.83	162.013	216.659	248.551	90.7707	51.2328	165.512	50.9433	47.135	17.6579	15.8177	72.086	192.278	117.711	184.439	162.55	253.943
ENSG00000211776	TRAV2	TR_V_gene	chr14	22180544	22181066	+	18.3307	-4.73851	0.901062	-5.25881	1.44994e-07	6.47802e-06	103.766	67.7332	219.813	5.59878	1.48347	8.6627	2.32792	10.7264	2.25141	4.63982	8.53035	7.6965	0	6.24979	5.80274	2.13578	12.0966	0.889851	0	0	10.0902	6.77902	0	0	9.99432	0	14.5878	1.403
ENSG00000088053	GP6	protein_coding	chr19	55525073	55549632	-	127.47	-4.30018	0.818195	-5.25569	1.47469e-07	6.57897e-06	1320.86	914.954	272.245	19.5957	10.3843	74.4992	25.6072	33.8294	87.805	18.5593	34.1214	2.88619	185.597	10.4163	14.5068	137.758	16.366	10.6782	19.4511	142.191	13.874	13.558	72.086	3.62788	25.541	19.0143	31.2596	37.881
ENSG00000119986	AVPI1	protein_coding	chr10	99437181	99447080	-	99.9183	-2.51114	0.477953	-5.25394	1.48878e-07	6.63212e-06	558.824	374.198	203.68	47.5897	46.7294	77.9643	108.249	142.744	42.7768	42.6863	63.1246	50.0273	22.5587	69.7893	51.2575	38.444	59.7716	178.86	68.5419	72.2737	15.1353	107.334	103.624	39.9067	48.8611	24.7186	51.0574	86.9859
ENSG00000084110	HAL	protein_coding	chr12	96366440	96390143	-	156.158	-2.9771	0.566685	-5.25353	1.49214e-07	6.6374e-06	849.585	1063.74	209.73	64.386	39.3121	50.2437	50.0504	160.896	126.079	67.7414	109.189	62.5341	68.7016	99.9966	94.778	63.0055	95.35	24.9158	85.2142	28.281	45.4059	31.6354	86.7284	47.1624	197.665	42.7822	236.531	270.779
ENSG00000131759	RARA	protein_coding	chr17	38465444	38513094	+	3107.92	-2.40882	0.458619	-5.25234	1.50179e-07	6.67059e-06	10731.1	15825.1	7314.33	1960.51	1166.01	2902.87	1975.24	4667.64	2924.58	861.15	2029.37	621.493	3322.29	1457.24	1703.1	4520.38	2587.97	2392.81	2009.94	1267.15	4003.29	1432.63	2473.45	1354.11	2165.44	1107.58	1582.78	662.215
ENSG00000137076	TLN1	protein_coding	chr9	35696945	35732392	-	36731.6	-1.60882	0.3065	-5.24899	1.52931e-07	6.783e-06	106954	111407	57208.9	29945.1	15439.3	31712.4	14742.7	42018.6	49570.4	30886.3	32446.9	23999.6	40078.7	27675.1	37771.9	31532.7	34652.6	26134	39715.4	17980.4	21854.1	30635.5	47816.7	31156.2	30015.2	24303.1	25378.6	15452.6
ENSG00000162892	IL24	protein_coding	chr1	207070788	207077484	+	574.077	-2.35073	0.447928	-5.248	1.53756e-07	6.79981e-06	2116.4	1129.26	2857.57	347.125	338.974	297.131	445.798	378.725	445.779	209.72	846.211	391.56	181.495	457.276	576.405	574.525	567.83	526.792	370.497	339.372	889.199	337.821	48.4328	269.37	293.167	337.504	244.867	255.346
ENSG00000182578	CSF1R	protein_coding	chr5	149432854	149492935	-	2855.95	-4.28338	0.816161	-5.2482	1.53593e-07	6.79981e-06	14414.8	34687.2	6899.91	1077.77	413.889	1434.54	173.43	5868.17	780.114	188.377	1509.87	125.068	584.476	1164.54	1285.31	258.429	820.437	348.822	328.816	190.897	190.453	582.996	1614.05	460.741	1664.61	138.804	2444.5	315.675
ENSG00000094916	CBX5	protein_coding	chr12	54624724	54673886	-	23314.9	2.0475	0.39029	5.2461	1.55357e-07	6.85587e-06	6027.08	4414.87	7973.77	36254.9	50527.1	15170.1	26480.1	42517.8	19121.2	24092.7	16876.4	22456.5	26769	15279.7	24286.4	15872.1	36421.5	22452.7	21785.2	41005.1	9266.59	13319.6	34333.2	40402.8	18810.4	32016.3	18028.5	10856.4
ENSG00000151651	ADAM8	protein_coding	chr10	135075907	135090372	-	1886.31	-3.02536	0.576704	-5.24596	1.55473e-07	6.85587e-06	12531.9	8015.84	5552.8	875.277	303.37	2008.01	352.681	1479.42	1778.61	458.414	878.626	417.535	302.492	1082.25	1831.73	711.215	952.788	1789.49	324.185	539.696	3904.91	825.91	1421.45	545.089	1393.65	503.879	1361.88	673.439
ENSG00000166710	B2M	protein_coding	chr15	45003675	45011075	+	77834.4	-1.83095	0.349111	-5.2446	1.5662e-07	6.8923e-06	207938	252875	191237	61017.4	58833.1	118229	55862	78076.7	44242.5	31398.6	70239.8	49926.3	97817.8	58795.9	94045	39800.3	42316.9	70006.4	32160	41602.9	131856	49837.1	53265.9	34829.5	64677.7	38275.8	57674	52526.9
ENSG00000256988	RP11-234B24.4	lincRNA	chr12	4915708	4917807	-	77.7775	4.27181	0.814539	5.24445	1.56751e-07	6.8923e-06	0	2.22076	11.0915	153.967	17.8017	129.941	96.6089	80.0355	195.873	128.987	65.6837	22.1274	70.7524	86.4554	116.055	54.4624	95.35	19.5767	46.3121	296.951	1.26128	63.2708	120.519	58.953	44.4192	103.628	64.6032	30.866
ENSG00000130598	TNNI2	protein_coding	chr11	1860219	1862910	+	22.3028	-3.46956	0.661666	-5.24367	1.57415e-07	6.91153e-06	102.685	213.193	39.3243	13.997	3.70869	9.52897	4.65585	16.5022	13.5085	5.56778	13.6486	4.81032	15.381	8.33305	3.86849	4.27156	9.25037	8.89851	12.0411	0	12.6128	42.9338	9.01075	6.34879	8.88384	0.950715	12.5038	28.06
ENSG00000062282	DGAT2	protein_coding	chr11	75470557	75512579	+	100.95	-2.93509	0.559801	-5.24309	1.57909e-07	6.92325e-06	770.68	415.282	165.364	61.5866	15.5765	42.4472	43.0666	119.641	86.6793	41.7584	31.5623	54.8376	48.1937	80.2056	54.1589	17.0862	34.1552	25.8057	12.9674	32.9945	34.0544	175.125	61.9489	59.86	114.379	35.1765	57.3093	134.688
ENSG00000142347	MYO1F	protein_coding	chr19	8585674	8642461	-	5076.43	-3.22713	0.615646	-5.24186	1.58966e-07	6.9596e-06	29726.8	34540.6	10941.2	1978.24	2217.79	2340.66	3656.01	3953.92	3899.44	756.29	2527.54	749.447	10601.6	1320.79	2108.33	1315.64	1979.58	4561.38	922.537	1066.04	5356.64	3682.14	4538.04	616.739	2169.88	881.313	2905.06	826.366
ENSG00000136250	AOAH	protein_coding	chr7	36552456	36764154	-	2118.53	-3.29108	0.627899	-5.24142	1.59348e-07	6.96632e-06	10905.2	15217.8	5917.81	376.985	197.302	1719.55	2516.49	1589.98	798.125	512.236	737.022	793.702	781.353	865.595	1846.24	919.453	935.71	3681.31	528.884	399.862	182.885	2033.71	1716.55	646.669	937.245	154.016	1503.59	903.531
ENSG00000148225	WDR31	protein_coding	chr9	116075502	116102578	-	197.691	3.22183	0.615622	5.23346	1.6637e-07	7.26291e-06	33.5078	16.6557	20.1663	155.833	430.949	120.412	288.663	139.443	158.724	368.402	61.4185	133.727	162.013	117.704	58.9945	281.923	316.647	170.851	236.192	727.451	55.4961	40.6741	373.946	465.275	114.379	250.038	125.038	110.837
ENSG00000254210	IGHVIII-16-1	IG_V_pseudogene	chr14	106627589	106627721	-	143.03	9.67459	1.84927	5.23157	1.68072e-07	7.32674e-06	0	0	0	887.407	11.1261	72.7667	87.2972	67.6589	0	0.927964	301.121	215.502	0	731.225	170.214	247.751	93.9268	8.89851	220.446	2.35675	0	16.9475	12.3898	66.2088	573.008	165.424	3.12596	49.1049
ENSG00000141503	MINK1	protein_coding	chr17	4736683	4801356	+	3827.96	-1.4727	0.281522	-5.2312	1.68416e-07	7.33128e-06	10433.9	9746.92	6598.42	2558.64	3136.81	4105.25	1640.02	2184.06	4050.29	3545.75	5080.68	1860.63	3615.55	3236.35	3256.3	3607.33	3868.79	4322.9	3682.74	3231.11	5197.72	3261.84	2806.85	2300.98	2667.37	2655.35	2870.67	1659.75
ENSG00000008130	NADK	protein_coding	chr1	1682671	1711896	-	3359.23	-1.51072	0.288971	-5.22793	1.71422e-07	7.4231e-06	8120.78	10384.3	5462.05	3749.32	2720.69	1765.46	2391.94	3977.02	1988	2873.9	1933.83	1948.18	4046.22	2939.48	2503.88	2140.05	2761.59	2806.59	2579.58	2517.8	6134.84	3126.26	2814.73	3245.14	2727.34	2206.61	2646.65	1546.1
ENSG00000137177	KIF13A	protein_coding	chr6	17759414	17987854	-	426.041	-3.42111	0.654373	-5.22807	1.71285e-07	7.4231e-06	2896.8	2810.37	1002.27	170.763	85.2998	856.741	144.331	325.093	350.094	114.14	289.179	131.803	64.6	228.117	85.1068	86.4991	143.025	39.1534	65.7632	42.4215	1635.87	92.6466	311.997	623.088	195.444	75.1065	200.062	284.809
ENSG00000167685	ZNF444	protein_coding	chr19	56643968	56672262	+	1618.28	1.19446	0.22849	5.22761	1.71711e-07	7.4231e-06	731.767	604.047	921.601	1751.49	1710.45	1597.4	1522.46	1844.94	1345.22	1783.55	2559.11	1612.42	1217.15	2102.01	2095.76	1580.48	2171.7	1656.01	1601.47	1681.15	1822.54	2066.47	644.268	1846.59	1886.71	1861.5	1558.81	1534.88
ENSG00000168005	C11orf84	protein_coding	chr11	63580860	63595190	+	1583.91	1.75799	0.336291	5.22758	1.71742e-07	7.4231e-06	415.064	419.724	684.647	2464.4	2677.67	1777.59	1913.55	2101.55	790.245	1640.64	1189.13	1560.47	1523.74	1871.81	2146.05	638.598	1178.35	2106.28	1315.26	1749.49	2543.99	908.388	2327.03	2909.56	1353.67	1419.42	1498.38	1224.82
ENSG00000179542	SLITRK4	protein_coding	chrX	142710596	142723596	-	48.2014	-4.04936	0.774543	-5.22806	1.71296e-07	7.4231e-06	212.937	524.1	160.322	33.5927	16.3182	9.52897	12.8036	29.7039	34.8969	34.3347	27.2971	9.62063	0	33.3322	11.6055	12.8147	7.11567	6.22896	10.1887	0	2.52255	6.77902	47.3064	9.0697	9.99432	5.70429	56.2673	25.254
ENSG00000133961	NUMB	protein_coding	chr14	73741815	73930348	-	3923.61	-1.08159	0.206944	-5.22649	1.72761e-07	7.45657e-06	8141.32	9571.48	4538.43	3092.4	3549.21	2980.84	2993.71	4552.95	4439.78	3404.7	3339.63	2712.06	4594.81	3183.22	3654.76	4178.65	3455.37	2879.56	4256.08	4425.98	3665.27	2786.18	4473.84	3620.62	2901.68	3135.46	3032.18	2300.92
ENSG00000119321	FKBP15	protein_coding	chr9	115923286	115983641	-	2768.27	-1.47943	0.283117	-5.22553	1.73661e-07	7.48314e-06	6451.87	9006.3	3976.8	2481.19	2803.77	1685.76	1422.36	3033.1	1760.6	2399.71	2291.25	1505.63	2559.39	2422.83	2600.59	1360.49	2455.62	2361.66	2898.21	4294	2623.45	1974.95	2784.32	2164.94	2439.72	2003.16	2645.61	1104.16
ENSG00000126458	RRAS	protein_coding	chr19	50138549	50143458	-	322.756	-3.07007	0.587539	-5.22531	1.73867e-07	7.48314e-06	931.733	2994.7	610.032	165.164	92.7171	472.983	36.0828	488.464	229.644	105.788	378.748	60.61	84.0826	242.7	183.753	98.2459	97.4847	55.1708	150.051	76.9872	171.533	145.749	286.091	149.65	187.671	69.4022	338.646	133.285
ENSG00000072135	PTPN18	protein_coding	chr2	131113580	131132982	+	3506.57	-2.49785	0.478213	-5.2233	1.75764e-07	7.55414e-06	14131.6	18818.7	6715.39	2849.78	2683.6	3950.19	1867	4062.83	818.388	676.486	1799.05	1623	452.2	2660.33	3583.19	2037.53	2230.76	3288.89	1876.57	1836.69	2657.51	1005.55	4429.91	3263.28	2656.27	2198.05	3203.07	808.127
ENSG00000079335	CDC14A	protein_coding	chr1	100810584	100985833	+	1236.04	-1.55573	0.297896	-5.2224	1.76622e-07	7.58033e-06	2767.1	2840.35	3417.18	679.319	1243.89	1280.35	1062.7	1138.65	1673.92	778.562	887.157	620.531	911.578	696.851	1245.65	1077.5	926.46	1261.81	1449.57	714.096	1922.18	988.607	642.016	766.389	1292.6	699.726	559.547	1064.88
ENSG00000241351	IGKV3-11	IG_V_gene	chr2	89326668	89327228	-	371.251	-3.98264	0.762739	-5.2215	1.7748e-07	7.60646e-06	907.954	775.046	5124.26	126.906	413.889	136.004	124.544	326.743	49.531	302.516	171.46	55.7997	68.7016	58.3313	69.6328	105.721	135.909	68.5185	41.6809	45.5639	80.7216	654.175	42.801	25.3952	57.7449	20.9157	342.814	61.7319
ENSG00000186818	LILRB4	protein_coding	chr19	55155340	55181810	+	446.804	-4.05942	0.777488	-5.2212	1.77766e-07	7.60805e-06	2577.94	4186.14	1577.01	130.638	43.0208	279.805	34.9189	585.827	222.89	43.6143	325.859	37.5205	119.971	232.284	89.9424	16.0184	105.312	59.62	64.8369	26.7098	118.56	430.468	238.785	36.2788	303.161	18.0636	435.551	169.763
ENSG00000221886	C5orf54	protein_coding	chr5	159820155	159827104	-	109.604	3.28861	0.629955	5.22038	1.78553e-07	7.62035e-06	2.16179	19.9869	15.1247	89.5805	367.16	70.1679	132.692	40.4303	96.8106	117.851	74.2141	103.903	130.225	53.1232	53.1918	72.6165	179.315	87.2054	93.5504	267.884	39.0995	44.0636	101.371	371.858	65.5183	202.502	123.996	53.3139
ENSG00000244476	ERVFRD-1	protein_coding	chr6	11102722	11111965	-	478.049	3.89491	0.746079	5.2205	1.78438e-07	7.62035e-06	12.9708	47.7464	46.3826	65.3192	80.1076	1010.07	409.715	70.9593	1260.79	495.533	1102.97	333.836	1021.3	485.4	360.737	1424.57	833.956	102.333	929.021	1135.95	127.389	90.3869	449.411	148.743	249.858	282.362	414.711	392.84
ENSG00000223534	HLA-DQB1-AS1	antisense	chr6	32627657	32628506	+	80.0739	-6.16755	1.18184	-5.21858	1.80297e-07	7.68401e-06	802.026	595.164	613.056	9.33131	17.06	7.79643	0	0	2.25141	32.4787	34.1214	5.77238	0	0	9.67123	23.4936	48.3865	0	0.926242	10.9982	288.832	0	0	3.62788	8.88384	1.90143	2.08397	4.209
ENSG00000138796	HADH	protein_coding	chr4	108910870	108956331	+	2804.03	2.24234	0.42976	5.21767	1.81192e-07	7.71141e-06	595.574	606.268	740.104	4166.43	6889.25	884.462	3855.04	4325.22	1267.54	2871.12	1948.33	3479.78	6265.18	2447.83	2260.17	1288.94	2428.58	3316.47	4094.91	3471.49	1630.83	1341.12	2160.33	4963.85	3381.41	3081.27	2273.62	2477.7
ENSG00000133808	MICALCL	protein_coding	chr11	12297627	12380691	+	109.048	-2.99675	0.574512	-5.21617	1.82661e-07	7.75231e-06	605.302	612.93	275.27	26.1277	35.6034	149.865	101.265	45.381	121.576	51.966	87.8626	27.8998	81.0064	83.3305	23.2109	1309.23	34.8668	64.0693	70.3944	76.9872	7.56765	79.0885	711.849	9.97667	107.717	8.55644	62.5192	56.1199
ENSG00000174130	TLR6	protein_coding	chr4	38825336	38858438	-	376.188	-3.03167	0.58118	-5.21641	1.8242e-07	7.75231e-06	1918.59	2054.2	1244.26	151.167	139.447	143.801	90.7891	204.627	312.946	117.851	461.492	145.272	669.584	65.6228	83.1726	103.585	132.351	783.959	152.83	129.621	2820.21	351.379	149.804	51.6973	118.821	135.952	236.531	166.957
ENSG00000181649	PHLDA2	protein_coding	chr11	2949503	2950685	-	49.1687	-3.0044	0.576188	-5.21427	1.84543e-07	7.82128e-06	306.975	297.582	69.5738	60.6535	8.90084	37.2496	54.7062	29.7039	54.0338	43.6143	9.38339	20.2033	12.3048	52.0816	12.5726	6.40734	21.347	19.5767	13.8936	5.49909	26.4868	36.1548	1030.6	10.8836	22.2096	17.1129	38.5535	57.5229
ENSG00000182557	SPNS3	protein_coding	chr17	4336983	4391503	+	2347.84	4.02363	0.771987	5.21205	1.86769e-07	7.90466e-06	183.753	178.771	118.981	429.24	2243.75	4719.44	7257.31	801.18	3314.08	1510.72	319.888	3002.6	6273.38	951.009	1038.69	3207.94	4622.34	273.184	1289.33	1242.01	756.765	8905.37	7182.69	2253.82	514.152	556.168	1226.42	1366.52
ENSG00000101916	TLR8	protein_coding	chrX	12924739	12941288	+	984.253	-4.26364	0.818511	-5.20902	1.89845e-07	8.0237e-06	6551.32	10895.1	1773.63	322.863	117.936	210.504	95.4449	1113.07	512.196	102.076	525.47	105.827	179.445	442.693	278.531	155.912	187.854	72.9678	124.116	59.7044	30.2706	2146.69	563.172	97.9527	398.662	90.3179	291.756	113.643
ENSG00000239911	PRKAG2-AS1	antisense	chr7	151574127	151576299	+	41.9028	-3.78842	0.727418	-5.20804	1.90848e-07	8.05496e-06	281.033	350.88	98.815	6.53192	5.9339	36.3833	54.7062	10.7264	31.5197	5.56778	16.2077	4.81032	13.3302	12.4996	10.6384	0	15.6545	8.89851	20.3773	6.28467	32.7932	11.2984	15.7688	21.7673	25.541	0	45.8474	29.463
ENSG00000234630	LL22NC03-2H8.4	lincRNA	chr22	22648098	22649159	+	102.589	2.50757	0.481554	5.20725	1.91658e-07	8.07795e-06	24.8606	13.3246	21.1746	98.9119	100.876	180.184	59.3621	27.2286	163.227	131.771	104.923	115.448	70.7524	103.121	96.7123	162.319	302.416	40.9331	84.288	132.764	80.7216	151.398	63.0752	120.627	65.5183	190.143	54.1833	112.24
ENSG00000120327	PCDHB14	protein_coding	chr5	140602931	140605858	+	321.825	5.79138	1.1124	5.20619	1.9276e-07	8.11322e-06	2.16179	13.3246	4.03327	8.39818	133.513	1304.6	445.798	4.95065	67.5423	1108.92	43.5048	235.705	62.5492	14.5828	152.805	1204.58	1000.46	72.0779	527.958	146.904	17.6579	99.4256	566.551	160.534	8.88384	952.617	420.963	230.092
ENSG00000205846	CLEC6A	protein_coding	chr12	8608522	8630926	+	18.5714	-4.2058	0.807906	-5.2058	1.93162e-07	8.11894e-06	181.591	139.908	35.2911	3.73252	4.45042	3.46508	17.4594	9.9013	10.1313	4.63982	3.41214	0.962063	13.3302	8.33305	1.93425	8.54312	0.711567	0	1.85248	1.57117	2.52255	2.25967	3.37903	0	9.99432	6.65501	22.9237	21.045
ENSG00000182963	GJC1	protein_coding	chr17	42875816	42908184	-	893.028	5.86033	1.12605	5.20434	1.94686e-07	8.17174e-06	0	34.4218	17.1414	2022.09	4603.96	24.2556	117.56	26.4035	1082.93	1135.83	751.524	1589.33	5.12699	916.635	1538.69	949.354	1876.4	552.597	1334.71	3.14233	12.6128	136.71	1617.43	461.648	940.576	1928.05	624.15	701.499
ENSG00000163738	MTHFD2L	protein_coding	chr4	74979891	75168816	+	971.177	1.40289	0.269663	5.20238	1.96747e-07	8.2469e-06	380.476	353.101	446.684	899.538	1577.67	556.145	1564.37	598.204	942.215	1196.15	984.403	1638.39	1078.72	984.341	756.29	1124.49	1087.99	1122.99	1069.81	605.685	803.433	675.642	870.663	1142.78	1053.85	1162.72	1111.8	1404.4
ENSG00000158488	CD1E	protein_coding	chr1	158323254	158327343	+	10776.2	7.19064	1.38256	5.20095	1.9827e-07	8.29934e-06	29.1842	183.213	35.2911	73322.6	37549.7	24.2556	19320.6	42362.7	3213.89	739.587	5208.63	1466.18	24.6095	29962.5	828.824	1413.89	6589.82	19.5767	8813.19	39683	42.8834	7030.97	9.01075	568.67	9826.64	682.614	2508.06	10272.8
ENSG00000163393	SLC22A15	protein_coding	chr1	116519119	116612675	+	182.105	-3.31096	0.636951	-5.19814	2.01289e-07	8.41415e-06	1070.09	1373.54	328.711	81.1824	203.236	58.9064	84.9693	175.748	122.702	154.97	208.141	36.5584	6.15238	82.2889	47.389	75.8202	128.794	24.026	31.4922	58.9188	26.4868	30.5056	262.438	101.581	129.926	39.93	96.9048	57.5229
ENSG00000102226	USP11	protein_coding	chrX	47092089	47107727	+	5494.22	1.14952	0.221314	5.19404	2.05774e-07	8.57815e-06	2614.69	2207.44	3072.34	5015.58	5367.21	5488.69	7568.08	4624.73	6885.94	5671.71	4811.12	7241.45	5505.36	4736.3	8037.76	6957.3	5540.97	6971.09	6025.2	6223.39	3909.95	4844.74	7160.16	8864.72	4958.29	5385.8	4917.14	3231.11
ENSG00000196914	ARHGEF12	protein_coding	chr11	120207787	120360645	+	991.604	-2.94269	0.566522	-5.1943	2.05495e-07	8.57815e-06	5293.15	5141.06	2889.84	550.547	2108.02	699.08	185.07	558.598	359.1	303.444	276.383	460.828	134.327	809.347	1172.15	392.984	496.674	733.237	162.092	157.117	27581.6	409.001	948.381	337.393	928.361	204.404	766.903	683.26
ENSG00000211667	IGLV3-12	IG_V_gene	chr22	23114317	23115079	+	8.45783	-4.5954	0.884959	-5.19278	2.07176e-07	8.6248e-06	117.818	21.0972	36.2994	2.79939	2.96695	0	0	0	2.25141	1.85593	0.853035	1.92413	5.12699	2.08326	3.86849	0	2.1347	0	0	0	2.52255	3.38951	0	3.62788	9.99432	5.70429	2.08397	8.41799
ENSG00000154165	GPR15	protein_coding	chr3	98250743	98251960	+	58.9714	-3.78232	0.728454	-5.19225	2.07765e-07	8.63754e-06	421.55	229.849	377.11	31.7264	19.2852	32.052	30.263	35.4797	25.8912	12.9915	15.3546	4.81032	30.7619	6.24979	50.2904	11.7468	14.9429	153.054	9.26242	1.57117	7.56765	13.558	6.75806	5.44182	18.8782	15.2114	26.0497	43.493
ENSG00000079462	PAFAH1B3	protein_coding	chr19	42801185	42807698	-	1683.19	2.40776	0.463885	5.19043	2.0981e-07	8.69886e-06	333.997	277.595	430.551	1829.87	1777.94	1107.09	1761.08	2727.81	596.624	1071.8	632.099	2872.72	2774.73	1441.62	3236.96	728.301	907.248	2777.22	690.05	2963.22	623.07	1320.78	2056.7	3217.02	2307.58	2305.48	2159	2201.3
ENSG00000271955	RP11-444A22.1	lincRNA	chr2	59445815	60327335	-	87.4462	6.51326	1.25482	5.1906	2.09622e-07	8.69886e-06	0	2.22076	1.00832	161.432	68.2398	16.4591	31.427	183.999	32.6454	84.4447	175.725	178.944	168.165	202.076	74.4685	25.6294	132.351	1.7797	36.1234	25.9243	3.78383	2.25967	1.12634	51.6973	169.903	260.496	162.55	193.614
ENSG00000197965	MPZL1	protein_coding	chr1	167690429	167761156	+	3913.31	1.50213	0.289438	5.18983	2.10491e-07	8.71526e-06	1533.79	1915.41	1004.28	2989.75	2596.82	3030.21	6980.28	4772.43	4685.18	6052.18	2118.09	4399.51	6835.3	2941.57	4096.73	4087.88	4001.85	4663.71	4931.31	3474.64	3897.34	5408.53	4860.17	5476.28	3493.57	3305.64	3381.25	2639.04
ENSG00000235532	LINC00402	lincRNA	chr13	74805594	74834113	+	79.2868	-4.11283	0.792752	-5.18804	2.12518e-07	8.78725e-06	945.785	256.498	296.445	39.1915	11.1261	20.7905	15.1315	30.529	9.00564	23.1991	52.0351	37.5205	25.6349	22.9159	14.5068	35.2404	147.294	24.9158	1.85248	3.14233	105.947	14.6879	2.25269	12.6976	8.88384	3.80286	28.1337	30.866
ENSG00000076003	MCM6	protein_coding	chr2	136597196	136633996	-	7065.53	2.52183	0.486158	5.18725	2.13423e-07	8.81273e-06	1338.15	1103.72	1607.26	14924.5	20125.6	4598.16	5592.84	13903.9	3347.85	7086.86	3973.44	7315.53	10395.5	5928.96	7682.82	4773.47	8789.27	10482.4	4144.01	10524.5	1522.36	2531.96	7860.75	14497.9	5773.38	6506.69	7390.81	4112.19
ENSG00000120594	PLXDC2	protein_coding	chr10	20105168	20578785	+	2156.47	-3.87551	0.747589	-5.18401	2.17163e-07	8.95505e-06	14248.4	19614.9	4651.36	503.891	2270.46	1434.54	722.821	1794.61	1420.64	103.004	1938.1	913.96	691.118	328.114	400.389	1409.62	676.7	282.973	168.576	78.5584	112.254	209.02	2863.16	333.765	872.837	783.389	1211.83	342.332
ENSG00000138092	CENPO	protein_coding	chr2	25016005	25045245	+	941.835	2.01431	0.388634	5.18306	2.18271e-07	8.98859e-06	202.128	207.641	350.894	1312.91	1131.15	842.014	593.621	1931.58	422.139	953.947	748.965	1116.96	640.873	954.134	1211.8	543.556	690.22	1489.61	715.985	1200.37	367.031	743.432	1401.17	2210.29	897.268	1183.64	1412.93	895.113
ENSG00000148655	C10orf11	protein_coding	chr10	77360998	78319925	+	53.6676	-3.66938	0.708392	-5.17988	2.22031e-07	9.13109e-06	376.152	430.828	99.8233	19.5957	5.19216	21.6568	18.6234	39.6052	47.2796	20.4152	45.2109	25.9757	4.10159	14.5828	1.93425	26.6973	19.2123	8.00866	11.1149	13.3549	1.26128	13.558	49.5591	22.6742	31.0934	4.75358	40.6375	89.7919
ENSG00000269996	RP11-343N15.5	lincRNA	chr1	121133256	121134581	+	215.77	-2.12334	0.410185	-5.17655	2.26032e-07	9.28313e-06	634.487	917.174	523.316	108.243	190.626	174.987	88.4611	342.42	70.9194	104.86	145.869	85.6236	78.9556	135.412	127.66	136.69	108.158	101.443	166.724	340.943	147.569	65.5305	270.322	288.416	166.572	146.41	156.298	217.465
ENSG00000118855	MFSD1	protein_coding	chr3	158449987	158547508	+	1688.92	-1.93278	0.373455	-5.17541	2.27411e-07	9.32723e-06	6006.55	6517.93	2333.24	881.809	1005.05	1250.89	2879.64	892.767	1818.01	647.719	1075.68	941.86	1541.17	897.886	982.597	2473.23	1322.09	1230.66	1605.18	1023.62	1019.11	1624.7	2065.71	848.017	1463.61	772.931	1497.34	670.633
ENSG00000130635	COL5A1	protein_coding	chr9	137533620	137736686	+	3175.31	5.29245	1.02279	5.17454	2.28473e-07	9.3582e-06	97.2807	51.0775	123.015	55.9878	1510.18	11648.7	437.65	221.129	1564.73	2233.61	243.115	6365.01	407.083	4447.76	8793.08	1028.38	4022.49	670.058	2141.47	2011.88	50.451	61.0112	16039.1	6503.88	2012.19	5401.96	5681.96	5084.47
ENSG00000165698	C9orf9	protein_coding	chr9	135753414	135765588	+	1008.23	3.0875	0.59699	5.17177	2.31884e-07	9.48516e-06	90.7954	149.901	152.256	1133.75	1731.96	650.569	3101.96	276.411	552.721	305.3	379.601	780.233	611.137	2339.5	1797.88	324.639	833.245	401.323	1466.24	619.826	763.072	2946.61	323.261	1140.97	1586.88	1815.87	773.154	1181.32
ENSG00000115257	PCSK4	protein_coding	chr19	1481427	1490751	-	604.553	2.53466	0.490211	5.17055	2.33407e-07	9.53469e-06	109.171	102.155	132.089	169.83	215.845	1395.56	726.313	161.721	936.587	417.584	377.895	801.399	256.349	662.477	759.191	847.905	1019.68	1265.37	1218.93	470.565	312.796	421.429	636.384	548.717	841.744	980.187	638.738	500.87
ENSG00000069702	TGFBR3	protein_coding	chr1	92145902	92371892	-	662.386	-3.48714	0.674479	-5.17013	2.33934e-07	9.54343e-06	4617.59	3302.27	2720.44	764.234	67.4981	931.24	73.3296	663.387	212.758	332.211	207.288	111.599	92.2858	162.494	261.123	373.762	853.169	304.329	124.116	146.119	842.532	146.879	117.14	96.1388	264.294	74.1558	486.608	197.823
ENSG00000189430	NCR1	protein_coding	chr19	55417508	55427508	+	85.9296	-3.53853	0.684597	-5.16878	2.35627e-07	9.58686e-06	617.192	344.218	440.634	69.0517	13.3513	163.725	48.8864	119.641	49.531	22.2711	29.8562	12.5068	8.20318	12.4996	20.3096	35.2404	89.6574	39.1534	24.0823	10.9982	30.2706	15.8177	28.1586	4.53485	39.9773	20.9157	77.107	18.239
ENSG00000252645	RNU7-111P	snRNA	chr15	90440808	90440869	+	10.2894	-6.12826	1.18561	-5.16886	2.35525e-07	9.58686e-06	131.869	94.3824	31.2578	0	2.96695	0.86627	0	4.95065	4.50282	1.85593	0	1.92413	0	0	0	0	1.42313	0	0	0	0	0	6.75806	0	2.22096	0	3.12596	0
ENSG00000184669	OR7E14P	pseudogene	chr11	17035545	17074583	+	138.821	6.48644	1.25509	5.16811	2.36469e-07	9.60831e-06	0	1.11038	4.03327	112.909	192.11	55.4413	97.7728	20.6277	4.50282	303.444	63.1246	744.637	6.15238	206.243	290.137	53.3945	39.1362	117.46	77.8043	0	11.3515	6.77902	32.664	224.928	204.328	726.346	92.7369	197.823
ENSG00000175093	SPSB4	protein_coding	chr3	140770244	140867453	+	470.989	4.89995	0.948191	5.16768	2.37015e-07	9.61769e-06	28.1033	16.6557	8.06653	295.802	755.83	103.086	71.0017	41.2554	1220.26	760.002	51.1821	558.959	77.9302	326.031	684.723	1426.7	882.343	228.692	360.308	887.71	0	32.7653	1796.52	733.739	216.544	445.885	662.704	514.9
ENSG00000152104	PTPN14	protein_coding	chr1	214522039	214725792	-	5040.46	6.39045	1.23686	5.16669	2.38277e-07	9.65607e-06	74.5819	43.3048	83.6903	357.389	3230.26	7378.89	943.974	155.945	12879.2	16456.5	585.182	894.719	72.8032	613.521	475.824	14932.3	13031.6	38.2636	14540.1	4110.17	563.79	103.945	41835.8	3006.6	191.003	3304.69	308.428	920.367
ENSG00000100814	CCNB1IP1	protein_coding	chr14	20779527	20801471	-	1926.71	2.00491	0.388294	5.16339	2.42512e-07	9.81468e-06	580.442	465.25	520.291	1039.51	1399.66	1570.55	3399.93	2529.78	1657.04	1752	1231.78	2941.03	3635.03	1334.33	995.169	2748.75	1389.69	2363.44	1736.7	1554.67	5439.88	1683.46	2904.84	2105.08	1176	2575.49	1312.9	1905.27
ENSG00000263786	RP11-649A18.4	sense_intronic	chr17	73141356	73142641	-	100.684	3.6545	0.707835	5.16293	2.43115e-07	9.82603e-06	16.2135	3.33114	7.05822	114.775	39.3121	77.098	59.3621	40.4303	105.816	196.728	108.335	235.705	65.6254	70.8309	72.5342	140.962	57.6369	161.063	66.6894	85.6286	0	276.81	111.508	47.1624	111.048	228.172	236.531	82.7769
ENSG00000170629	DPY19L2P2	pseudogene	chr7	102815580	102920857	-	1165.31	2.41951	0.468693	5.16225	2.44002e-07	9.84882e-06	250.768	177.661	287.37	1098.29	2155.49	1041.26	1459.61	1324.3	655.16	1913.46	643.189	1648.01	805.962	1107.25	1631.54	672.771	2076.35	825.782	1110.56	1345.7	113.515	455.324	2214.39	1591.73	1460.28	1796.85	1868.28	897.919
ENSG00000126970	ZC4H2	protein_coding	chrX	64136250	64254593	-	1411.29	1.81801	0.352211	5.1617	2.44717e-07	9.86465e-06	426.954	388.633	485	2167.66	1484.22	1501.25	1823.93	1515.72	1042.4	717.316	993.786	2259.89	902.35	1678.07	1675.06	1640.28	1856.48	1426.43	1703.36	2234.99	2097.5	249.694	1466.5	1641.62	1706.81	1744.56	1561.94	1123.8
ENSG00000104738	MCM4	protein_coding	chr8	48872745	48890720	+	10866.1	3.21316	0.622934	5.15811	2.49455e-07	1.00424e-05	899.306	1004.89	1982.35	38389	26877.6	3837.58	8063.93	23687.2	5213.14	11448.3	2134.29	13108.1	14904.2	8905.95	11393.7	2792.53	12307.3	14083.7	4416.32	23188.1	1450.47	4061.76	15815	16385.3	7961.03	11139.5	11927.6	6871.89
ENSG00000188070	C11orf95	lincRNA	chr11	63527364	63536113	-	1540.85	2.08748	0.404992	5.15437	2.54487e-07	1.02314e-05	286.438	437.49	460.801	2479.33	1008.76	2999.89	1202.37	1827.62	692.309	1332.56	1500.49	2028.99	1405.82	2580.12	2488.41	652.481	820.437	2591.25	1574.61	1251.43	504.51	1920.72	1250.24	2596.65	1958.89	2190.45	2028.75	1071.89
ENSG00000254704	RP11-1036E20.7	pseudogene	chr11	59054812	59056959	-	11.8171	-4.82095	0.935504	-5.15332	2.55917e-07	1.02754e-05	98.3616	86.6097	69.5738	2.79939	1.48347	0	11.6396	4.12554	3.37712	5.56778	5.11821	5.77238	1.0254	0	2.90137	0	2.1347	0	0.926242	0	0	3.38951	2.25269	1.81394	0	0	9.37788	12.627
ENSG00000228966	HOMER2P1	pseudogene	chr14	106916017	106916980	-	288.429	5.66427	1.09928	5.15271	2.56743e-07	1.0295e-05	4.32359	6.66228	8.06653	326.596	209.17	396.752	95.4449	995.906	279.175	291.381	308.799	9.62063	225.587	1703.07	259.189	623.648	200.662	43.6027	161.166	29.0666	0	4.51935	182.468	290.23	51.0821	7.60572	437.635	924.576
ENSG00000132010	ZNF20	protein_coding	chr19	12203658	12251222	-	53.3319	1.98028	0.384359	5.15216	2.57503e-07	1.0312e-05	11.8899	7.77266	24.1996	78.383	68.9815	79.6968	23.2792	66.0087	65.2909	72.3812	52.0351	51.9514	50.2445	20.8326	60.9287	59.8018	61.9063	25.8057	65.7632	83.2719	39.0995	46.3233	55.1908	63.4879	77.7336	55.1415	73.9811	51.9109
ENSG00000106462	EZH2	protein_coding	chr7	148504475	148581413	-	3128.85	1.84765	0.358641	5.15183	2.57961e-07	1.03168e-05	754.466	790.591	1281.57	4110.44	6407.87	1707.42	2763.25	5579.38	1357.6	2691.09	2744.21	3880	4752.72	4213.4	3997.12	1710.76	2297.65	3393.89	2227.61	4429.12	2634.8	1452.97	3767.62	3384.81	3791.18	4849.6	3764.7	2871.94
ENSG00000171914	TLN2	protein_coding	chr15	62682725	63136830	+	617.364	2.75395	0.534724	5.15023	2.60173e-07	1.03916e-05	89.7145	61.0709	151.247	773.565	313.013	1395.56	537.751	1303.67	1076.17	1476.39	271.265	357.887	608.061	705.184	820.12	418.613	1015.41	213.564	554.819	622.182	68.1089	380.755	956.266	997.667	567.455	628.423	269.875	652.394
ENSG00000074964	ARHGEF10L	protein_coding	chr1	17866330	18024369	+	329.387	-4.17322	0.81078	-5.14717	2.64444e-07	1.0543e-05	2046.14	3143.49	1119.23	58.7872	17.06	566.541	100.101	223.604	101.313	67.7414	85.3035	61.572	66.6508	116.663	89.9424	6.40734	61.9063	379.966	26.861	7.85584	15.1353	56.4918	111.508	43.5345	136.589	32.3243	254.245	225.883
ENSG00000147274	RBMX	protein_coding	chrX	135930163	135962923	-	20714.3	1.23692	0.240319	5.14702	2.64654e-07	1.0543e-05	9269.77	9421.58	9407.59	24940.7	25121.2	13261.7	27506.8	25029.7	14416.9	13674.5	16872.2	33719.3	30947.5	25991.8	22016.5	16761.6	16645.7	21877.9	20212.4	18158.8	29831.7	16643.6	18460.8	25270	20316.2	28903.6	22953.9	22366.6
ENSG00000172731	LRRC20	protein_coding	chr10	72058729	72142382	-	983.015	2.9723	0.577548	5.14641	2.65516e-07	1.05635e-05	128.627	137.687	148.223	1569.53	1539.85	622.848	1110.42	1224.46	272.421	566.986	273.824	1456.56	782.378	1116.63	1648.94	301.145	604.832	1575.93	715.985	1971.82	40.3608	742.302	1157.88	2071.52	1371.44	1610.51	1509.84	1251.47
ENSG00000260372	AQP4-AS1	antisense	chr18	24235706	24770662	+	78.8168	3.57456	0.69464	5.14592	2.66209e-07	1.05773e-05	0	7.77266	14.1164	88.6474	44.5042	69.3016	77.9855	74.2598	45.0282	141.978	121.984	102.941	16.4064	137.495	92.8438	39.5119	34.8668	79.1967	67.6157	66.7746	6.30638	127.672	49.5591	29.023	199.886	160.671	95.8628	214.659
ENSG00000064601	CTSA	protein_coding	chr20	44518783	44527459	+	3601.05	-2.4993	0.485943	-5.1432	2.70098e-07	1.07072e-05	17171.1	18731	4856.05	1632.98	1496.08	4653.6	2688.75	2723.68	1431.9	1421.64	1458.69	2596.61	8809.19	1632.24	2041.6	1027.31	1707.05	3911.78	1187.44	1338.63	2255.16	2134.26	3311.45	1949.98	2485.25	2679.12	2590.38	906.337
ENSG00000169026	MFSD7	protein_coding	chr4	675618	683230	-	124.06	-2.98478	0.580341	-5.14314	2.70179e-07	1.07072e-05	600.979	837.227	254.096	55.9878	32.6364	168.923	31.427	78.3853	233.021	25.055	123.69	35.5963	102.54	38.5403	53.1918	71.5486	135.909	12.4579	37.9759	33.7801	31.5319	55.362	87.8548	37.1858	99.9432	29.4722	110.451	58.9259
ENSG00000024422	EHD2	protein_coding	chr19	48216600	48246391	+	3204.45	5.25728	1.02283	5.13994	2.74824e-07	1.0863e-05	144.84	84.3889	51.4241	4907.33	1127.44	12385.9	190.89	463.711	120.45	618.952	955.399	8505.6	5818.1	3322.8	7098.68	3660.73	162.237	1077.61	868.815	265.527	27.7481	1290.27	2554.55	19640.4	1702.37	5081.57	5537.12	2059.6
ENSG00000178882	FAM101A	protein_coding	chr12	124457788	124800570	+	391.503	5.32416	1.03583	5.14002	2.74709e-07	1.0863e-05	6.48538	11.1038	15.1247	249.146	66.0146	51.9762	285.171	22.2779	47.2796	320.147	39.2396	978.418	986.432	118.746	1203.1	866.059	183.584	263.396	104.665	474.493	0	57.6217	1231.09	505.182	376.453	58.9443	1093.04	1346.88
ENSG00000137731	FXYD2	protein_coding	chr11	117671559	117699413	-	1194.48	5.49239	1.06874	5.13911	2.7604e-07	1.0897e-05	24.8606	38.8633	25.2079	1771.08	1633.31	320.52	322.418	492.59	3860.04	50.11	1308.56	3862.68	73.8286	2082.22	2719.55	70.4808	3599.1	101.443	1594.06	224.677	5.0451	5.64918	571.056	783.622	1446.96	4789.7	402.207	1265.5
ENSG00000241399	CD302	protein_coding	chr2	160625364	160654753	-	578.091	-3.52427	0.685866	-5.13843	2.77047e-07	1.09226e-05	3469.68	5001.15	916.56	266.875	109.035	391.554	89.6251	511.567	365.854	108.572	497.32	69.2685	144.581	171.869	128.627	210.374	158.679	111.231	177.838	139.834	49.1897	1343.38	269.196	698.367	270.957	68.4515	313.638	133.285
ENSG00000238275	HOMER2P2	pseudogene	chr14	106743406	106744252	-	114.646	6.93078	1.3489	5.13808	2.77553e-07	1.09284e-05	0	1.11038	2.01663	97.9787	12.6095	17.3254	95.4449	53.632	81.0508	31.5508	135.633	79.8512	9.22858	227.076	23.2109	937.608	463.23	1.7797	33.3447	169.686	0	94.9063	13.5161	146.929	71.0707	96.973	59.3933	253.943
ENSG00000096968	JAK2	protein_coding	chr9	4985033	5128183	+	1680.01	-2.06631	0.402211	-5.13737	2.78608e-07	1.09558e-05	4454.38	7492.85	3787.24	1182.28	1321.78	1130.48	801.97	1062.74	1023.27	837.023	3888.99	1031.33	2071.3	1061.42	776.6	1316.71	1328.5	929.894	1682.06	812.294	1886.87	481.31	1587.02	761.855	1096.04	972.582	1616.12	645.379
ENSG00000164087	POC1A	protein_coding	chr3	52109269	52188706	-	500.603	3.06912	0.597645	5.13535	2.81614e-07	1.10456e-05	57.2875	78.837	61.5073	652.258	660.888	409.746	523.783	824.283	103.565	317.364	73.361	804.285	641.899	329.155	771.764	115.332	188.565	839.129	275.094	820.149	170.272	265.512	826.736	1876.52	533.03	677.86	589.765	528.93
ENSG00000167286	CD3D	protein_coding	chr11	118209669	118213459	-	9152.27	2.4323	0.473629	5.13545	2.81469e-07	1.10456e-05	2144.5	1256.95	2171.91	15278.1	9518.71	8168.06	17806.3	10708.3	10316	5409.1	10891.6	15154.4	14021.3	12612.1	12969.1	11490.5	6598.36	8668.93	8940.09	6741.09	277.481	6453.63	7902.43	9003.49	10204.2	9493.84	9197.62	12865.5
ENSG00000028137	TNFRSF1B	protein_coding	chr1	12227060	12269285	+	7178.46	-3.76996	0.73444	-5.13312	2.84984e-07	1.11634e-05	39026.9	67119.2	18629.7	2027.69	950.165	3747.48	1265.23	11284.2	5761.36	660.71	5028.64	440.625	1003.86	2363.46	2791.12	3160.95	4260.15	1114.98	1383.81	1914.47	9623.53	1289.14	4790.34	746.436	3112.67	320.391	6250.88	928.785
ENSG00000172927	MYEOV	protein_coding	chr11	69061605	69182494	+	31.0324	-4.06672	0.792333	-5.13259	2.85789e-07	1.11806e-05	302.651	195.427	80.6653	13.0638	4.45042	19.0579	6.98377	4.95065	21.3884	10.2076	3.41214	11.5448	28.7111	4.16652	3.86849	2.13578	7.11567	0	7.40993	1.57117	0	22.5967	16.8952	12.6976	19.9886	2.85215	14.5878	50.5079
ENSG00000254203	IGHVII-33-1	IG_V_pseudogene	chr14	106823315	106823594	-	52.8918	5.80036	1.13113	5.12795	2.92919e-07	1.14448e-05	2.16179	0	1.00832	59.7204	36.3451	30.3195	32.5909	42.9056	206.004	128.059	81.8914	49.0652	3.07619	57.2897	29.9808	95.0422	54.0791	5.33911	128.748	174.4	10.0902	21.4669	9.01075	107.929	28.8725	37.0779	26.0497	22.448
ENSG00000235172	CTB-114C7.3	lincRNA	chr5	169758433	169760883	+	127.136	3.09978	0.604878	5.12465	2.98099e-07	1.16323e-05	16.2135	18.8765	14.1164	153.033	346.391	26.8544	82.6413	108.914	48.4053	53.8219	163.783	133.727	173.292	179.161	89.9424	93.9743	88.2343	241.15	159.314	260.028	23.9642	51.9725	47.3064	401.788	174.345	116.938	162.55	129.076
ENSG00000162664	ZNF326	protein_coding	chr1	90460671	90501090	+	3786.26	0.977515	0.190798	5.12329	3.00244e-07	1.17011e-05	1845.09	1766.62	2477.43	4011.53	2998.84	4374.66	2340.73	3512.49	4695.32	4592.49	4951.87	4177.28	4328.2	3325.93	3284.35	5071.41	3878.75	3867.29	3626.24	3901.21	5023.66	4414.27	3979.37	2651.98	3475.8	4927.56	4178.37	4336.67
ENSG00000124343	XG	protein_coding	chrX	2670091	2734539	+	2021.17	7.77318	1.51736	5.12283	3.00988e-07	1.17151e-05	5.40449	15.5453	10.0832	1130.02	3570.72	17.3254	29.0991	0.825108	6131.72	4585.07	7890.58	853.35	2175.89	13069.3	35.7835	2707.1	9457.43	3.5594	1527.37	28.281	5.0451	7.90885	24.7796	1.81394	1539.13	162.572	1362.92	244.122
ENSG00000029993	HMGB3	protein_coding	chrX	150148982	150159248	+	1514.71	2.74282	0.535457	5.12238	3.01697e-07	1.17277e-05	223.746	273.154	250.063	2430.81	2214.09	1234.43	1821.6	2827.65	392.871	574.41	704.607	2418.63	1136.14	1269.75	2400.4	436.767	596.293	3433.93	1264.32	1378.7	504.51	596.554	2876.68	3495.46	1563.56	1912.84	2622.68	1557.33
ENSG00000159259	CHAF1B	protein_coding	chr21	37757676	37791313	+	1103.36	2.88602	0.563889	5.11807	3.08677e-07	1.19838e-05	126.465	86.6097	280.312	2233.91	2458.86	631.511	848.529	2452.22	388.368	788.769	262.735	1351.7	1506.31	833.305	1149.91	257.362	1424.56	2614.38	544.63	1798.2	436.401	449.675	1348.23	2428.86	896.157	1166.53	1272.27	857.232
ENSG00000247982	LINC00926	lincRNA	chr15	57592563	57599959	+	624.835	-3.08509	0.602894	-5.11714	3.10206e-07	1.20279e-05	3890.15	2538.33	2398.79	203.422	286.311	188.847	62.854	360.572	593.247	354.482	1139.65	204.919	194.825	389.57	204.063	639.666	792.685	76.5272	188.027	192.468	703.792	385.274	292.849	48.0694	156.578	227.221	532.455	249.734
ENSG00000226816	AC005082.12	lincRNA	chr7	23245632	23247664	+	13.7508	-4.08852	0.79905	-5.11672	3.10893e-07	1.20392e-05	123.222	53.2983	81.6736	3.73252	4.45042	6.93016	19.7874	6.60087	2.25141	5.56778	3.41214	3.84825	2.05079	6.24979	0	4.27156	14.9429	0	9.26242	0	2.52255	0	2.25269	5.44182	3.33144	0	7.29391	12.627
ENSG00000155755	TMEM237	protein_coding	chr2	202484907	202508293	-	892.543	2.60404	0.508992	5.11608	3.11944e-07	1.20493e-05	167.539	115.48	200.655	1521	878.958	1132.21	820.593	1726.95	504.316	605.032	304.534	1335.34	1082.82	605.188	1559	198.628	618.352	1471.81	772.486	719.595	268.652	407.871	946.128	2709.12	1119.36	1544.91	1014.9	639.767
ENSG00000166387	PPFIBP2	protein_coding	chr11	7534529	7678358	+	228.84	-3.05858	0.597818	-5.11624	3.11682e-07	1.20493e-05	1146.83	1334.68	720.946	64.386	67.4981	309.258	165.283	203.802	162.102	105.788	176.578	52.9135	59.473	95.8301	169.246	180.473	138.044	31.1448	25.9348	12.5693	242.165	176.254	85.6021	85.2552	223.206	23.7679	123.996	224.48
ENSG00000131171	SH3BGRL	protein_coding	chrX	80457442	80554046	+	10444	-1.33	0.260103	-5.11338	3.16452e-07	1.2208e-05	23888.9	31210.6	12675.5	9526.33	9699.7	6115	13136.5	8025.83	8120.84	6547.71	7779.68	10091.1	18666.3	8781.99	9289.21	9432.67	7729.75	7814.67	11547.5	8115.87	8982.8	7306.65	8801.25	5753.82	8431.87	8828.34	8791.25	7339.09
ENSG00000211668	IGLV2-11	IG_V_gene	chr22	23134980	23135496	+	88.5889	-4.0105	0.784353	-5.11314	3.16851e-07	1.2208e-05	203.209	127.694	1303.75	48.5228	63.0477	32.052	30.263	41.2554	9.00564	49.1821	42.6518	12.5068	7.17778	18.7494	12.5726	24.5615	26.328	20.4666	6.48369	14.9261	56.7574	184.163	9.01075	10.8836	9.99432	2.85215	88.5689	23.851
ENSG00000135956	TMEM127	protein_coding	chr2	96914254	96931732	-	5324.22	-1.52313	0.298084	-5.10972	3.22633e-07	1.2415e-05	14707.8	15790.7	7731.77	4035.79	2706.6	5215.81	3983.08	6334.36	3612.39	4190.68	4703.64	3642.37	6666.11	3364.47	4986.48	5411	3344.36	4130.69	4544.14	3149.41	8826.41	6743.99	4636.03	3097.3	3762.31	2595.45	4252.35	2912.62
ENSG00000270172	RP5-1024G6.8	lincRNA	chr1	53708036	53710212	-	181.519	1.56488	0.30637	5.10781	3.25921e-07	1.25258e-05	54.0449	77.7266	66.5489	259.41	163.924	116.946	154.807	254.958	168.856	159.61	149.281	187.602	256.349	152.078	208.899	117.468	338.706	198.437	141.715	307.949	112.254	220.318	280.46	156.906	169.903	206.305	267.791	133.285
ENSG00000163808	KIF15	protein_coding	chr3	44803209	44914868	+	1282.82	3.44553	0.674722	5.10659	3.28026e-07	1.25908e-05	95.1189	95.4927	200.655	1959.57	2685.09	526.692	1002.17	3206.37	225.141	543.787	249.086	2122.31	1166.9	1008.3	1738.89	182.609	350.091	1814.41	1188.37	1970.24	517.123	205.63	1714.29	4591.99	1448.07	1994.6	1777.63	1338.46
ENSG00000176912	C18orf56	protein_coding	chr18	641320	658340	-	37.4377	5.2929	1.037	5.10404	3.32474e-07	1.27323e-05	0	2.22076	1.00832	69.9848	86.0415	42.4472	61.69	85.8113	11.2571	33.4067	11.9425	45.217	21.5333	15.6245	45.4548	11.7468	39.1362	55.1708	31.4922	52.6341	8.82893	3.38951	21.4005	117.906	26.6515	43.7329	60.4353	42.09
ENSG00000179583	CIITA	protein_coding	chr16	10971055	11026079	+	2007.53	-4.00224	0.784175	-5.10376	3.32964e-07	1.27323e-05	11517	12554	12909.5	374.185	606.741	453.925	89.6251	1532.23	511.07	1482.89	1044.97	126.03	2157.44	423.944	212.767	481.618	1688.55	174.411	210.257	306.378	17290.8	4227.85	622.868	345.555	245.416	81.7615	790.868	286.212
ENSG00000211666	IGLV2-14	IG_V_gene	chr22	23101189	23101707	+	211.234	-3.75139	0.735019	-5.1038	3.32907e-07	1.27323e-05	698.26	622.924	2332.24	90.5137	186.176	66.7028	281.679	104.789	33.7712	110.428	109.189	36.5584	47.1683	61.4562	57.0602	32.0367	69.022	27.5854	56.5007	30.6378	49.1897	306.186	15.7688	19.0464	39.9773	18.0636	370.947	40.687
ENSG00000166803	KIAA0101	protein_coding	chr15	64657193	64679886	-	678.315	3.2317	0.633692	5.09979	3.4003e-07	1.29863e-05	59.4493	61.0709	118.981	963.924	1587.32	177.585	918.366	1286.34	177.861	543.787	120.278	850.464	1324.81	617.687	715.671	119.604	409.151	1270.71	363.087	1316.64	118.56	213.539	1106.07	1434.83	629.642	1175.08	589.765	722.544
ENSG00000167747	C19orf48	protein_coding	chr19	51300961	51308186	-	4158.47	1.82617	0.358123	5.09929	3.40925e-07	1.30042e-05	1145.75	1114.82	1550.79	6181.06	7316.49	3278.83	6095.67	7855.86	1903.57	4770.66	1796.49	5239.4	4390.75	4750.88	3287.25	2587.5	4742.59	3837.93	2116.46	5242.2	6813.41	3312.68	3750.72	7311.08	3241.49	5524.61	3366.66	3911.56
ENSG00000187037	GPR141	protein_coding	chr7	37723399	37873390	+	69.1708	-3.35024	0.65706	-5.09884	3.4174e-07	1.3019e-05	458.3	504.113	102.848	42.924	14.8347	26.8544	34.9189	57.7576	57.411	15.7754	74.2141	26.9378	18.4572	26.0408	21.2767	49.1229	29.1742	1.7797	41.6809	15.7117	2.52255	19.2072	120.519	12.6976	66.6288	17.1129	26.0497	51.9109
ENSG00000165178	NCF1C	pseudogene	chr7	74572445	74587848	-	415.85	-3.53426	0.693218	-5.09834	3.4264e-07	1.3037e-05	1789.97	1923.18	3057.22	153.967	96.4258	69.3016	90.7891	227.73	185.741	80.7328	143.31	77.9271	113.819	224.992	128.627	184.745	152.987	69.4084	70.3944	134.335	1460.56	322.003	369.441	47.1624	125.484	47.5358	178.18	117.852
ENSG00000253454	NDUFA5P2	pseudogene	chr8	105578314	105578657	+	44.2666	7.01882	1.37771	5.09457	3.49537e-07	1.32829e-05	0	0	1.00832	122.24	69.7233	28.5869	22.1153	18.1524	24.7655	45.4702	52.8882	78.8892	14.3556	102.08	56.0931	81.1597	47.675	24.9158	9.26242	26.7098	0	124.282	21.4005	8.16273	53.303	43.7329	61.4772	101.016
ENSG00000253998	IGKV2-29	IG_V_pseudogene	chr2	89533655	89534393	-	40.9743	-5.47637	1.07516	-5.09354	3.51433e-07	1.33383e-05	11.8899	109.928	844.969	4.66565	35.6034	1.73254	11.6396	21.4528	0	2.78389	15.3546	1.92413	8.20318	0	0	9.61101	4.2694	11.5681	3.70497	0	10.0902	5.64918	6.75806	0	12.2153	0	6.25192	7.01499
ENSG00000109586	GALNT7	protein_coding	chr4	174089904	174245118	+	3953.95	1.62644	0.319566	5.08952	3.58964e-07	1.36072e-05	1339.23	1621.16	1181.75	3374.2	4032.08	3333.41	3841.08	3641.2	5403.38	4523.82	3162.2	3347.02	6699.95	2776.99	4140.25	5560.5	5505.39	3621.69	6400.33	6066.28	2675.17	2345.54	8637.93	5415.52	3584.63	3489.12	2675.82	2314.95
ENSG00000256039	RP11-291B21.2	lincRNA	chr12	10705962	10710648	+	122.9	-3.65437	0.718244	-5.08793	3.62001e-07	1.37053e-05	725.282	691.767	653.389	103.578	29.6695	55.4413	15.1315	44.5559	28.1426	53.8219	113.454	28.8619	55.3715	26.0408	57.0602	53.3945	161.526	24.026	31.4922	17.2828	303.967	30.5056	4.50537	19.9533	34.4249	6.65501	35.4276	36.478
ENSG00000122966	CIT	protein_coding	chr12	120123595	120315095	-	2109.61	3.29615	0.647952	5.08703	3.63719e-07	1.37533e-05	212.937	173.219	326.695	3965.81	2897.22	1497.78	1125.55	4398.65	433.396	1065.3	454.668	3778.02	1733.95	1709.32	3055.14	414.341	909.382	2441.75	2383.22	3597.97	230.813	499.388	3882.51	5121.66	2325.34	5479.92	2924.86	2030.14
ENSG00000162894	FAIM3	protein_coding	chr1	207077731	207096592	-	5153.86	-2.18742	0.430109	-5.08574	3.6619e-07	1.38296e-05	16702	9917.92	24381.1	3219.3	4243.48	2791.99	5058.58	4024.88	3237.53	1687.04	4643.07	4083.96	1997.47	4991.5	6156.7	3844.4	4596.01	5803.61	4532.1	3717.38	6911.79	2783.92	362.683	2913.19	3503.56	3341.76	2579.96	2281.28
ENSG00000112343	TRIM38	protein_coding	chr6	25963030	25987384	+	2311.04	-1.33582	0.262783	-5.08334	3.70863e-07	1.39887e-05	4925.65	4558.11	5559.86	1542.47	1479.02	2875.15	1557.38	2331.76	2828.9	1415.14	3616.02	1606.65	1790.34	1437.45	1716.64	3320.07	1831.57	1635.55	1938.62	1769.92	16069.9	2761.32	1941.82	1400.36	1862.27	1652.34	1801.6	1511.03
ENSG00000160856	FCRL3	protein_coding	chr1	157644111	157670647	-	655.626	-3.46784	0.682299	-5.08258	3.7235e-07	1.40275e-05	2588.75	2196.33	5686.91	217.419	413.889	464.321	91.953	857.288	142.965	557.706	153.546	142.385	301.467	138.537	168.279	234.936	954.923	250.938	141.715	198.753	112.254	1153.56	234.279	114.278	125.484	27.5707	535.581	151.524
ENSG00000170264	FAM161A	protein_coding	chr2	62051989	62081278	-	255.408	2.35576	0.463556	5.08194	3.73595e-07	1.4057e-05	52.964	43.3048	67.5572	261.277	613.417	189.713	270.039	323.442	73.1708	309.012	65.6837	247.25	284.035	244.783	237.912	111.061	413.42	361.279	364.939	582.118	80.7216	309.575	305.239	346.462	249.858	318.49	219.859	204.838
ENSG00000103495	MAZ	protein_coding	chr16	29817427	29823649	+	4575.35	1.19142	0.234512	5.08043	3.76582e-07	1.40999e-05	2149.9	2145.26	2100.32	4898	4082.52	3700.71	3906.26	5908.6	3508.82	4222.23	3773.83	6304.4	4051.35	5812.3	5320.14	3830.52	4342.69	6099.04	3696.63	3691.46	3006.88	4915.92	5582.16	8569.05	5211.48	6751.98	5254.74	5272.47
ENSG00000148498	PARD3	protein_coding	chr10	34398488	35104253	-	2430.17	2.73804	0.53892	5.08061	3.76221e-07	1.40999e-05	553.419	489.678	159.314	3510.44	3837.75	1808.77	1473.58	3292.18	2443.91	2293.93	2944.68	3671.23	41.0159	4600.88	4009.69	1565.53	2587.26	1638.22	2448.06	3214.61	2269.03	981.828	3409.44	2154.05	2758.43	3015.67	3485.45	3386.84
ENSG00000170581	STAT2	protein_coding	chr12	56735381	56753939	-	6099.05	-1.38421	0.272442	-5.08075	3.75945e-07	1.40999e-05	9589.72	14167.3	16977	4760.83	3962.36	8762.32	3536.12	6842.62	4388	8616.14	4402.51	4988.3	6392.33	4438.39	6330.79	4248.07	4273.67	5911.28	7163.55	5407.96	3571.93	5164.48	5894.15	3499.09	4989.39	4960.83	4944.23	2589.94
ENSG00000269397	CTB-92J24.2	sense_intronic	chr19	24110590	24112089	+	98.7516	3.09535	0.60921	5.08092	3.75605e-07	1.40999e-05	5.40449	4.44152	28.2329	141.836	68.2398	115.214	5.81981	105.614	60.7881	101.148	39.2396	202.995	133.302	52.0816	88.9753	119.604	65.4641	61.3997	145.42	206.609	31.5319	77.9587	180.215	186.836	86.6174	159.72	186.516	103.822
ENSG00000100823	APEX1	protein_coding	chr14	20923350	20925927	+	7366.92	1.39975	0.275632	5.07832	3.8078e-07	1.42048e-05	3003.81	2962.5	3006.8	8202.22	8354.18	5260.86	11665.2	8155.37	4115.58	6514.31	4966.37	10738.5	13431.7	7388.29	9061.94	7115.35	6070.38	10466.4	5165.65	6509.35	7882.97	7234.34	5495.43	12268.6	7355.82	10075.7	6311.32	7494.82
ENSG00000101871	MID1	protein_coding	chrX	10413350	10851773	-	113.151	4.29219	0.845159	5.07856	3.803e-07	1.42048e-05	2.16179	11.1038	6.0499	349.924	186.918	43.3135	89.6251	64.3585	59.6624	200.44	9.38339	127.954	42.0413	49.9983	87.041	23.4936	12.0966	147.715	79.6568	12.5693	133.695	140.1	30.4113	503.368	155.467	346.06	138.584	115.046
ENSG00000112294	ALDH5A1	protein_coding	chr6	24495080	24537435	+	2764.94	1.97157	0.388228	5.07839	3.80638e-07	1.42048e-05	635.568	494.119	1168.64	4015.26	2152.52	2924.53	4338.09	4284.79	1777.49	3014.95	1852.79	2666.84	2475.31	2766.57	3162.49	1899.78	3688.76	4305.1	3018.62	5549.36	633.16	1856.32	2008.27	5128.91	3524.66	3497.68	2790.44	1787.42
ENSG00000229914	RP11-404O13.4	pseudogene	chr1	158165423	158165921	-	497.557	6.43152	1.26665	5.07758	3.82271e-07	1.4243e-05	4.32359	9.99343	5.04158	1377.3	1541.33	48.5111	424.846	629.558	1186.49	108.572	883.744	168.361	0	1046.84	54.1589	195.424	1365.5	0	685.419	2458.88	0	503.907	22.5269	337.393	349.801	177.784	135.458	210.45
ENSG00000101307	SIRPB1	protein_coding	chr20	1544167	1600707	-	995.379	-3.88708	0.765582	-5.07729	3.82859e-07	1.42475e-05	9325.98	6973.19	1529.62	502.024	218.071	582.133	125.708	934.023	552.721	49.1821	1033.03	194.337	249.172	408.319	288.203	198.628	261.857	228.692	121.338	171.257	16.3966	289.238	1723.31	62.5809	774.004	155.917	685.628	216.062
ENSG00000143595	AQP10	protein_coding	chr1	154293566	154297801	+	64.4847	-4.66136	0.918436	-5.07532	3.86846e-07	1.43783e-05	765.275	440.821	151.247	6.53192	7.41737	31.1857	16.2955	11.5515	48.4053	54.7499	29.0032	17.3171	4.10159	6.24979	9.67123	57.6661	9.96194	0	0	4.7135	2.52255	29.3757	18.0215	0	11.1048	7.60572	11.4619	53.3139
ENSG00000265215	MIR4269	miRNA	chr2	240227157	240227240	+	77.2601	8.7858	1.73154	5.07397	3.89605e-07	1.44632e-05	0	0	0	11.1976	146.864	10.3952	16.2955	0	51.7824	25.983	127.955	143.347	22.5587	834.346	14.5068	140.962	13.5198	1.7797	182.47	7.07025	0	30.5056	19.1478	9.97667	7.77336	111.234	34.3856	199.226
ENSG00000134569	LRP4	protein_coding	chr11	46878419	46940193	-	1119.39	6.04653	1.19189	5.07304	3.91501e-07	1.4516e-05	11.8899	16.6557	28.2329	75.5836	1479.77	181.917	931.17	296.214	6816.14	2822.87	7.67732	6205.31	2.05079	270.824	390.718	29894.5	2045.75	42.7128	174.133	1451.76	5.0451	155.917	3077.17	1339.59	138.81	1420.37	753.357	549.975
ENSG00000010318	PHF7	protein_coding	chr3	52444673	52457657	+	912.367	1.34588	0.265314	5.0728	3.92001e-07	1.45169e-05	384.799	345.328	421.476	797.827	940.523	764.05	1530.61	1072.64	753.097	644.935	998.051	1337.27	1018.22	682.268	1281.44	578.796	988.366	914.767	777.117	1268.72	620.548	669.993	854.895	1031.22	879.5	1616.22	1203.5	1170.1
ENSG00000006534	ALDH3B1	protein_coding	chr11	67776048	67796744	+	622.787	-3.37633	0.666123	-5.06864	4.00673e-07	1.482e-05	3610.2	5025.58	1037.56	334.061	94.9423	295.398	107.085	763.225	406.38	158.682	437.607	115.448	114.845	271.866	191.49	208.239	352.937	76.5272	124.116	91.9133	1533.71	205.63	603.72	126.069	410.878	114.086	416.795	209.047
ENSG00000112312	GMNN	protein_coding	chr6	24775159	24786327	+	1190.31	2.48927	0.491516	5.06448	4.09514e-07	1.51287e-05	142.678	175.44	379.127	1677.77	2760.75	471.251	1226.82	2150.23	1927.21	557.706	419.693	1295.9	1847.77	952.051	1250.49	1964.92	900.844	1162.15	680.788	2023.66	404.869	412.39	1467.63	2714.56	895.047	1024.87	1009.69	1432.46
ENSG00000178248	AP000345.1	lincRNA	chr22	23804273	23829167	-	111.2	5.60745	1.10752	5.06308	4.1254e-07	1.52221e-05	2.16179	5.5519	0	52.2553	512.54	131.673	351.517	37.1299	293.809	88.1566	17.0607	36.5584	20.5079	170.827	14.5068	129.215	263.991	8.00866	339.931	285.952	5.0451	21.4669	140.793	73.4645	9.99432	37.0779	12.5038	51.9109
ENSG00000137393	RNF144B	protein_coding	chr6	18368779	18469105	+	1330.75	-3.60769	0.712823	-5.06113	4.1678e-07	1.536e-05	3880.42	16087.2	2163.85	414.31	163.182	385.49	372.468	1582.56	853.284	243.126	917.013	147.196	935.162	793.723	306.578	410.07	382.111	498.317	436.26	45.5639	141.263	1429.24	1401.17	204.975	759.568	192.995	1835.98	277.794
ENSG00000085999	RAD54L	protein_coding	chr1	46713360	46744145	+	1070.59	2.85227	0.563885	5.05824	4.23153e-07	1.55573e-05	140.517	93.272	256.112	2351.49	2233.37	638.441	1048.73	2625.49	391.745	908.476	342.067	1533.53	903.375	986.425	1435.21	500.84	652.507	915.657	575.196	1955.32	157.659	409.001	1596.03	2702.77	1223.75	1513.54	1140.98	744.992
ENSG00000187801	ZFP69B	protein_coding	chr1	40915774	40929390	+	300.747	1.5914	0.314603	5.05844	4.22689e-07	1.55573e-05	95.1189	114.369	112.931	132.505	255.158	253.817	265.383	253.308	525.704	313.652	234.585	558.959	185.597	191.66	353	497.637	316.647	410.221	310.291	417.931	273.697	322.003	388.588	194.998	366.458	355.567	392.829	328.302
ENSG00000132932	ATP8A2	protein_coding	chr13	25946209	26599989	+	882.766	3.40608	0.674031	5.0533	4.34251e-07	1.5946e-05	100.523	62.1813	113.94	1559.26	1697.84	825.555	669.278	1174.95	406.38	1791.9	1180.6	817.754	59.473	1234.33	1401.36	365.218	856.726	1007.31	1403.26	1560.17	7.56765	729.874	184.72	951.411	1419.19	824.27	1185.78	1126.61
ENSG00000105711	SCN1B	protein_coding	chr19	35521588	35531352	+	46.7591	-2.60297	0.515275	-5.05162	4.38088e-07	1.60676e-05	228.069	242.063	80.6653	29.8602	17.8017	22.523	37.2468	4.95065	40.5254	75.1651	17.0607	20.2033	14.3556	42.7069	15.474	38.444	11.3851	26.6955	9.26242	33.7801	22.703	67.7902	29.2849	25.3952	46.6402	15.2114	36.4695	57.5229
ENSG00000103184	SEC14L5	protein_coding	chr16	5008318	5069159	+	55.2994	-4.82885	0.956164	-5.05023	4.41272e-07	1.61649e-05	829.048	246.505	119.99	0.933131	3.70869	10.3952	22.1153	1.65022	34.8969	20.4152	14.5016	11.5448	0	4.16652	0.967123	32.0367	12.0966	0	3.70497	2.35675	5.0451	25.9862	15.7688	1.81394	28.8725	8.55644	23.9657	67.3439
ENSG00000198848	CES1	protein_coding	chr16	55836763	55867249	-	76.4823	-4.20431	0.832551	-5.04991	4.42017e-07	1.61728e-05	370.748	615.151	488.025	23.3283	11.8678	24.2556	4.65585	55.2823	33.7712	9.27964	40.0927	27.8998	0	5.20816	7.73698	7.47523	23.4817	19.5767	5.55745	7.85584	5.0451	18.0774	150.93	33.5579	19.9886	4.75358	47.9314	79.9709
ENSG00000124334	IL9R	protein_coding	chrX	155227246	155240482	+	52.6277	8.23205	1.63048	5.04886	4.44457e-07	1.62292e-05	0	0	0	3.73252	9.64258	173.254	68.6738	16.5022	18.0113	0	22.1789	109.675	212.257	31.2489	57.0602	54.4624	7.11567	95.2141	2.77873	40.0648	0	2.25967	87.8548	146.022	96.6117	2.85215	174.012	42.09
ENSG00000165905	GYLTL1B	protein_coding	chr11	45943172	45950647	+	136.446	-3.16424	0.626732	-5.04879	4.4462e-07	1.62292e-05	542.61	364.205	1073.86	28.9271	93.4589	343.909	55.8702	116.34	60.7881	71.4532	98.099	41.3687	31.7873	61.4562	58.0274	95.0422	166.507	55.1708	34.2709	16.4973	3573.19	90.3869	33.7903	45.3485	15.5467	12.3593	40.6375	99.6129
ENSG00000128581	RABL5	protein_coding	chr7	100956975	100965104	-	556.341	2.2876	0.453373	5.04575	4.51751e-07	1.64697e-05	124.303	78.837	170.405	268.742	867.091	1069.84	1152.32	536.32	405.254	344.275	175.725	883.174	321.975	380.195	745.652	249.886	514.463	583.742	684.493	666.961	916.947	256.473	1118.46	1062.06	425.314	618.916	541.833	413.885
ENSG00000135451	TROAP	protein_coding	chr12	49717019	49725514	+	1360.41	3.5348	0.700721	5.04451	4.54675e-07	1.65566e-05	101.604	57.7398	230.904	2276.84	2205.93	1291.61	1212.85	1900.22	288.18	434.287	290.032	2748.61	1171	1302.04	1580.28	200.763	298.858	1105.19	1770.05	1472.18	240.904	212.409	1971.1	4940.26	1443.62	3921.7	2055.84	1366.52
ENSG00000100284	TOM1	protein_coding	chr22	35695268	35743985	+	1356.23	-1.72235	0.341462	-5.04404	4.55806e-07	1.6578e-05	4228.47	4686.92	1855.3	805.292	706.134	1581.81	918.366	1061.91	1731.33	490.893	1295.76	938.974	728.032	1012.47	1202.13	1227.01	1000.46	1319.65	1021.64	966.268	2411.56	986.347	1402.3	621.274	1048.29	516.238	1158.69	1050.85
ENSG00000156273	BACH1	protein_coding	chr21	30566392	31003071	+	7770.57	-1.51234	0.29985	-5.04364	4.56758e-07	1.65928e-05	19292.9	22981.5	13212	4451.97	4402.95	6885.11	5310	6832.72	8078.06	4932.13	4912.63	10754.9	8638.97	5151.91	5698.29	7810.55	5314.69	10808.1	6220.64	2922.37	8373.61	7924.67	8623.28	3511.79	5837.79	4523.5	7329.34	6839.62
ENSG00000115705	TPO	protein_coding	chr2	1377995	1547483	+	1621.41	6.70181	1.32894	5.04296	4.5839e-07	1.66126e-05	15.1326	8.88305	28.2329	2479.33	422.048	5041.69	1679.6	2604.87	27.0169	54.7499	71.655	114.486	707.524	314.573	16803.8	73.6844	8.5388	3568.3	15.7461	1960.82	7.56765	1494.77	23.6532	630.344	2913.9	4013.92	91.6949	223.077
ENSG00000260188	CTA-331P3.1	antisense	chr6	110799110	110800639	+	171.746	3.80332	0.754175	5.04302	4.58245e-07	1.66126e-05	19.4561	15.5453	6.0499	221.152	218.071	8.6627	237.448	183.999	65.2909	566.986	81.8914	451.208	323	79.164	238.879	136.69	185.007	32.0346	202.847	460.352	11.3515	67.7902	97.9919	243.975	51.0821	108.382	281.337	213.256
ENSG00000128266	GNAZ	protein_coding	chr22	23412540	23467224	+	374.028	-4.59364	0.911074	-5.04201	4.60674e-07	1.66711e-05	3860.96	2919.19	1004.28	24.2614	146.122	147.266	39.5747	38.7801	164.353	37.1185	25.5911	20.2033	12.3048	28.124	15.474	26.6973	60.4832	12.4579	71.3206	220.749	813.523	53.1023	254.554	263.928	29.983	11.4086	57.3093	113.643
ENSG00000198121	LPAR1	protein_coding	chr9	113635543	113800981	-	57.5795	-4.38194	0.869116	-5.04183	4.61099e-07	1.66711e-05	528.559	522.989	98.815	32.6596	8.90084	17.3254	18.6234	12.3766	34.8969	2.78389	4.26518	8.65857	0	2.08326	19.3425	2.13578	7.11567	5.33911	15.7461	1.57117	35.3157	56.4918	18.0215	35.3718	18.8782	0.950715	46.8894	56.1199
ENSG00000174059	CD34	protein_coding	chr1	208057594	208084747	-	8510.73	8.40681	1.66795	5.04022	4.65006e-07	1.67925e-05	27.0224	29.9803	27.2245	665.322	67.4981	17110.6	210.677	1358.95	781.239	32.4787	179.99	7778.28	65249.1	423.944	16115.2	1860.26	48.3865	5.33911	138.936	21.2108	41.6221	11095	57499.8	47832.7	299.83	1253.99	764.819	7381.18
ENSG00000176845	METRNL	protein_coding	chr17	81037567	81052864	+	865.568	-3.74619	0.743966	-5.03544	4.76762e-07	1.71967e-05	6502.68	6443.54	2004.53	128.772	54.8885	803.032	963.761	1019.01	686.68	88.1566	526.323	176.058	254.299	286.449	212.767	689.857	578.504	223.353	77.8043	47.135	589.016	281.329	571.056	45.3485	360.906	41.8315	455.348	123.464
ENSG00000079150	FKBP7	protein_coding	chr2	179328391	179343327	-	301.039	2.40281	0.477469	5.0324	4.84384e-07	1.7451e-05	50.8022	55.519	80.6653	301.401	292.244	264.212	306.122	464.536	217.261	495.533	65.6837	366.546	754.692	224.992	377.178	321.435	386.381	452.044	377.907	234.89	75.6765	274.55	550.782	546.903	249.858	385.04	159.424	96.8069
ENSG00000268119	CTD-2561J22.5	processed_transcript	chr19	21627043	21646710	-	670.233	3.75385	0.745976	5.03213	4.85064e-07	1.74549e-05	45.3977	55.519	64.5323	788.495	1094.06	32.052	382.944	995.081	648.406	363.762	138.192	1724.98	52.2953	493.733	1038.69	926.929	942.114	647.811	537.22	714.096	118.56	27.1161	1102.69	1681.52	575.229	830.925	1648.42	1095.74
ENSG00000268225	CTD-2331H12.5	pseudogene	chr19	53365060	53366119	-	25.9982	3.332	0.662251	5.03133	4.87095e-07	1.75073e-05	2.16179	4.44152	2.01663	37.3252	22.2521	48.5111	39.5747	25.5784	15.7599	51.038	12.7955	35.5963	58.4476	24.9991	14.5068	18.1541	14.2313	21.3564	36.1234	21.2108	12.6128	27.1161	43.9274	10.8836	17.7677	42.7822	21.8817	44.896
ENSG00000254726	MEX3A	protein_coding	chr1	156041804	156051789	-	668.123	4.05733	0.806558	5.03043	4.89382e-07	1.75688e-05	25.9415	66.6228	41.341	1572.33	212.137	1331.46	126.872	1628.76	92.3078	1094.07	34.1214	1332.46	306.594	651.019	1135.4	180.473	137.332	1446.9	125.043	306.378	155.137	255.343	1046.37	2145.89	570.787	1380.44	1025.32	280.6
ENSG00000067369	TP53BP1	protein_coding	chr15	43699407	43802926	-	5553.15	1.44275	0.286833	5.02994	4.90628e-07	1.7586e-05	2026.68	1903.19	2643.81	6302.36	5828.57	6348.89	4929.38	6996.09	3774.49	7181.51	3590.43	7218.36	7172.65	6422.7	8944.92	3160.95	4409.58	6449.64	6394.77	8172.43	2820.21	5478.58	7218.73	7246.69	6469.66	7542.97	5953.91	2885.97
ENSG00000070190	DAPP1	protein_coding	chr4	100737990	100791311	+	943.893	-3.29106	0.654313	-5.02979	4.91014e-07	1.7586e-05	6752.36	4737.99	2783.96	133.438	470.261	52.8425	310.778	299.514	777.862	508.524	555.326	189.526	1519.64	428.11	498.068	401.527	391.362	88.9851	871.594	260.028	2174.44	213.539	381.83	149.65	394.22	360.321	350.108	373.198
ENSG00000176842	IRX5	protein_coding	chr16	54964774	54968397	+	634.776	4.1682	0.828944	5.02832	4.94784e-07	1.77003e-05	37.8314	36.6426	43.3576	945.261	365.676	34.6508	1397.92	527.244	747.468	778.562	307.946	435.815	8.20318	745.808	334.624	1107.4	828.264	113.011	1333.79	825.648	45.4059	336.691	3520.95	918.76	931.693	170.178	409.501	485.437
ENSG00000086475	SEPHS1	protein_coding	chr10	13359424	13390297	-	3705.25	1.48359	0.295157	5.02642	4.99714e-07	1.78557e-05	1123.05	1313.58	1832.11	6213.72	4765.66	3210.4	3538.45	5166.83	2963.98	3699.79	2915.67	4936.35	3042.35	4042.57	5507.76	2328	3342.23	4249.93	3055.67	3859.57	1662.36	2685.62	4102.14	7226.73	3360.31	5225.13	4159.61	4217.41
ENSG00000242265	PEG10	protein_coding	chr7	94285637	94299007	+	158.688	-3.90482	0.777585	-5.02172	5.12105e-07	1.8277e-05	424.793	491.899	1938.99	5.59878	162.44	24.2556	22.1153	146.869	90.0564	39.9024	126.249	46.179	22.5587	63.5395	17.4082	98.2459	106.735	219.793	1.85248	6.28467	30.2706	42.9338	24.7796	84.3482	43.3087	22.8172	56.2673	82.7769
ENSG00000163220	S100A9	protein_coding	chr1	153330330	153333503	+	7961.83	-2.92287	0.582157	-5.02075	5.14703e-07	1.83483e-05	53029.9	44345.3	8838.9	4987.58	3365.26	3431.3	4470.78	4540.57	6663.05	1571.97	9494.28	4564.03	3842.16	6944.55	2686.67	3799.55	2861.21	1672.92	2334.13	2657.63	1324.34	1581.77	20383.4	2124.12	7087.08	3341.76	5337.06	5649.87
ENSG00000138443	ABI2	protein_coding	chr2	204192942	204312446	+	5536.07	1.73602	0.346009	5.01728	5.24089e-07	1.86611e-05	1914.27	1755.51	1720.19	5283.39	6960.46	6081.22	4907.27	5702.32	5572.24	6509.67	4487.82	7997.63	1740.1	6872.68	6872.37	7451.74	7225.25	4742.91	7785.06	6635.83	1528.67	3349.96	9370.05	7915.12	5420.25	8868.27	5241.2	5098.5
ENSG00000161944	ASGR2	protein_coding	chr17	7004641	7019019	-	151.828	-4.35063	0.86742	-5.0156	5.28671e-07	1.87844e-05	1734.84	857.214	425.51	41.9909	6.67563	75.3655	27.9351	65.1836	186.867	11.1356	66.5367	19.2413	164.064	29.1657	19.3425	2.13578	35.5783	17.797	13.8936	6.28467	3.78383	31.6354	74.3387	6.34879	97.7222	7.60572	150.046	72.9559
ENSG00000164684	ZNF704	protein_coding	chr8	81540686	81787016	-	1351.18	3.92077	0.781721	5.01556	5.28782e-07	1.87844e-05	72.4201	66.6228	158.306	2218.05	1847.67	3783.87	1541.09	1016.53	3353.48	863.934	1398.98	951.48	20.5079	1326	3438.12	596.951	186.431	2315.39	1104.08	3760.59	896.767	40.6741	189.226	1728.68	1379.22	955.469	902.361	1720.08
ENSG00000211957	IGHV3-35	IG_V_gene	chr14	106845323	106845789	-	177.484	5.04792	1.00652	5.01521	5.29765e-07	1.87974e-05	4.32359	5.5519	8.06653	172.629	16.3182	63.2377	108.249	39.6052	948.969	220.855	555.326	330.95	15.381	468.734	46.4219	366.286	635.429	8.89851	303.807	118.623	5.0451	67.7902	34.9166	76.1855	54.4135	60.8458	57.3093	175.375
ENSG00000264868	CTB-167B5.2	lincRNA	chr7	87900207	87903065	-	16.4669	-4.10331	0.818575	-5.01274	5.36594e-07	1.90176e-05	164.296	123.252	21.1746	1.86626	3.70869	5.19762	5.81981	1.65022	7.87994	15.7754	2.55911	2.88619	4.10159	6.24979	5.80274	2.13578	0	4.44925	1.85248	1.57117	2.52255	9.03869	6.75806	0	2.22096	15.2114	5.20994	37.881
ENSG00000166963	MAP1A	protein_coding	chr15	43803156	43823818	+	12793.4	2.91713	0.582911	5.00441	5.60332e-07	1.98359e-05	2354.19	2535	712.88	19263.6	5247.05	4806.07	6199.26	10440.1	13623.3	11770.3	42975.1	14536.8	2022.08	14790.1	20866.6	22596.6	13258.6	3090.45	33869.9	21730	7874.14	15743.1	6478.73	5771.05	16673.9	18063.6	12168.3	8754.71
ENSG00000073861	TBX21	protein_coding	chr17	45810610	45823485	+	388.397	-3.1839	0.636474	-5.00241	5.66187e-07	2.00199e-05	2261.24	1301.37	2111.41	308.866	144.639	492.041	83.8053	281.362	171.107	693.189	206.435	82.7374	93.3112	77.0807	237.912	206.103	362.899	576.623	113.001	117.052	3773.74	107.334	102.497	47.1624	137.699	17.1129	233.405	86.9859
ENSG00000143653	SCCPDH	protein_coding	chr1	246887349	246931439	+	1465.05	2.01009	0.401919	5.00123	5.69662e-07	2.01195e-05	403.175	540.755	243.004	1383.83	1909.23	1270.82	1996.2	2002.54	1213.51	1422.57	549.355	2133.86	3990.85	1145.79	1526.12	712.283	1610.99	2133.86	1311.56	1674.86	610.457	720.836	2561.3	2298.26	1357.01	1420.37	1549.43	1328.64
ENSG00000150681	RGS18	protein_coding	chr1	192127587	192154945	+	2943.69	-4.37972	0.876061	-4.99933	5.75307e-07	2.02954e-05	28171.4	26741.3	3948.57	138.103	1260.21	804.765	612.244	735.997	924.204	73.3091	1068.85	1039.03	7685.35	435.402	132.496	360.947	1323.51	1250.24	213.036	830.362	20.1804	912.908	771.545	169.603	821.755	411.66	1193.08	373.198
ENSG00000000938	FGR	protein_coding	chr1	27938575	27961788	-	5987.31	-2.92758	0.585881	-4.99689	5.82632e-07	2.053e-05	26083.1	39984.8	13942	3938.74	1516.85	2131.89	1155.81	4862.36	2748.97	3954.05	2738.24	2371.49	1997.47	19116	3219.55	1173.61	2997.83	2957.86	1987.71	713.31	3874.64	2859.62	4228.29	1580.85	6313.08	3170.64	3498.99	2526.8
ENSG00000253633	KB-1980E6.3	protein_coding	chr8	103540968	103550896	+	53.9621	4.25417	0.85145	4.99638	5.84179e-07	2.05608e-05	4.32359	0	5.04158	107.31	71.2068	47.6449	46.5585	8.25108	122.702	137.339	63.9776	49.0652	6.15238	30.2073	26.1123	80.0918	22.7701	38.2636	181.543	30.6378	2.52255	33.8951	76.5914	50.7903	49.9716	101.727	20.8397	95.4039
ENSG00000160172	FAM86C2P	pseudogene	chr11	67559119	67572807	-	174.419	2.02957	0.406261	4.99573	5.86127e-07	2.06056e-05	60.5302	36.6426	42.3493	162.365	151.314	133.406	211.841	233.506	151.97	241.271	71.655	231.857	194.825	138.537	157.641	212.51	256.164	151.275	223.224	311.091	36.577	207.89	112.634	437.159	147.694	235.777	155.256	176.778
ENSG00000108239	TBC1D12	protein_coding	chr10	96162261	96295687	+	95.7385	-3.51292	0.703286	-4.99501	5.88316e-07	2.06588e-05	510.183	722.858	314.595	61.5866	11.8678	32.9183	38.4108	80.8606	65.2909	51.966	56.3003	11.5448	15.381	65.6228	13.5397	19.222	14.9429	13.3478	14.8199	7.85584	216.939	31.6354	38.2957	18.1394	61.0764	9.50715	78.149	103.822
ENSG00000198736	MSRB1	protein_coding	chr16	1988211	1993327	-	597.928	-1.59985	0.320322	-4.9945	5.8987e-07	2.06895e-05	1911.03	1829.91	723.971	418.043	410.922	536.221	640.179	483.514	419.888	333.139	435.901	368.47	611.137	363.529	661.512	465.6	398.477	539.25	428.85	468.208	976.227	308.445	761.408	683.855	568.566	196.798	399.081	399.855
ENSG00000107738	C10orf54	protein_coding	chr10	73507316	73533255	-	8371.8	-2.68562	0.537779	-4.99392	5.91658e-07	2.07284e-05	35758.2	52324.5	14043.8	3246.36	2726.63	5679.27	5206.4	7954.87	3844.28	1205.42	10382.3	1644.17	9459.29	4438.39	3600.6	5014.81	3689.47	3298.68	8037.93	3946.77	13922	8349.49	6879.71	1936.38	4470.79	1369.03	9003.81	2977.16
ENSG00000131724	IL13RA1	protein_coding	chrX	117861535	117928502	+	704.264	-4.22553	0.846173	-4.99369	5.92351e-07	2.07289e-05	3836.1	7946.99	1857.32	131.571	80.8493	175.853	77.9855	270.636	310.695	58.4617	510.115	78.8892	222.511	205.201	118.956	61.9376	95.35	107.672	67.6157	32.9945	2242.55	83.6079	316.502	31.7439	254.3	66.5501	309.47	166.957
ENSG00000182220	ATP6AP2	protein_coding	chrX	40440146	40465889	+	2525.5	-1.15261	0.230864	-4.9926	5.95725e-07	2.08231e-05	5641.2	5763.99	3486.76	1676.84	2222.24	2124.09	3278.88	2560.31	2026.27	1512.58	1840	2300.29	3830.88	1747.86	2625.74	1923.27	1639.45	2926.72	2241.51	1876.76	2182.01	1889.09	2998.33	2295.54	2265.38	1687.52	2238.19	1912.29
ENSG00000028277	POU2F2	protein_coding	chr19	42590263	42700737	-	2731.74	-3.35996	0.673148	-4.9914	5.9942e-07	2.09283e-05	11521.3	20149	10549	1070.3	655.696	1088.04	226.973	3076	1082.93	800.833	1396.42	699.42	712.651	774.973	2137.34	541.42	1124.28	783.959	313.07	701.526	8772.17	2077.77	1716.55	516.973	1052.73	675.008	1669.26	603.289
ENSG00000183773	AIFM3	protein_coding	chr22	21319396	21335649	+	51.6591	-3.20661	0.642524	-4.99065	6.01764e-07	2.09861e-05	241.04	441.932	76.6321	25.1945	18.5434	17.3254	33.7549	66.0087	42.7768	22.2711	41.7987	17.3171	15.381	11.4579	8.7041	17.0862	26.328	0	25.0085	4.7135	35.3157	36.1548	31.5376	20.8603	33.3144	9.50715	84.401	42.09
ENSG00000188677	PARVB	protein_coding	chr22	44395091	44568829	+	610.175	-3.43799	0.688947	-4.99021	6.03131e-07	2.10001e-05	3943.11	4045.12	1669.77	203.422	107.552	290.2	278.187	497.54	1829.27	101.148	544.236	73.1168	5050.08	121.871	156.674	451.718	204.931	519.673	53.722	279.668	136.218	149.138	353.672	103.395	178.787	71.3036	276.127	172.569
ENSG00000250771	RP11-153M7.3	pseudogene	chr4	154561320	154602332	+	19.1362	-4.21698	0.845072	-4.99008	6.03542e-07	2.10001e-05	24.8606	141.018	202.672	2.79939	8.90084	0	13.9675	2.47533	7.87994	11.1356	7.67732	2.88619	0	4.16652	1.93425	7.47523	2.1347	5.33911	9.26242	6.28467	2.52255	0	5.63172	0	8.88384	7.60572	10.4199	37.881
ENSG00000129932	DOHH	protein_coding	chr19	3490819	3500938	-	478.641	1.18603	0.237819	4.98712	6.12854e-07	2.12998e-05	165.377	238.732	267.204	652.258	447.267	520.628	457.437	404.303	495.31	516.876	697.783	450.246	489.115	682.268	418.764	922.657	505.212	440.476	383.464	560.121	271.174	389.794	538.392	550.531	451.965	456.343	478.272	549.975
ENSG00000174837	EMR1	protein_coding	chr19	6887577	6940470	+	587.786	-3.53862	0.70967	-4.98629	6.15505e-07	2.13676e-05	4072.82	4680.25	831.861	241.681	83.8163	422.74	54.7062	1077.59	222.89	55.6778	567.268	160.665	421.438	433.319	281.433	147.369	201.373	136.147	55.5745	40.0648	79.4604	402.222	332.271	126.976	445.302	61.7965	585.597	235.704
ENSG00000197008	ZNF138	protein_coding	chr7	64254766	64294054	+	1058.97	1.52209	0.305284	4.98584	6.16944e-07	2.13932e-05	358.858	366.426	463.826	786.629	787.725	1528.97	1035.93	1839.17	853.284	984.57	882.891	1281.47	831.597	1466.62	1429.41	735.776	1042.45	1125.66	1557.01	1040.11	785.775	463.233	1189.42	761.855	1898.92	1498.33	1532.76	1122.4
ENSG00000153814	JAZF1	protein_coding	chr7	27870192	28220362	-	905.883	-2.32752	0.467028	-4.98368	6.23864e-07	2.16086e-05	2932.47	3617.62	2984.62	308.866	766.214	1241.36	385.272	570.975	1050.28	625.448	481.965	518.552	227.638	384.362	899.424	282.991	853.88	642.472	667.82	500.417	1826.33	262.122	771.545	560.507	752.905	183.488	752.315	312.869
ENSG00000100426	ZBED4	protein_coding	chr22	50247490	50283726	+	7313.1	1.16021	0.232893	4.98175	6.30124e-07	2.18007e-05	3606.95	3787.51	3040.07	6810.92	4427.43	7589.39	4464.96	8850.94	8020.65	8211.55	9880.71	8717.25	7436.18	8219.51	11948.8	4757.45	6108.8	8886.94	6109.49	6363.23	7162.78	11650.9	8122.06	8709.63	8174.24	8206.57	8559.92	6942.04
ENSG00000258568	RHOQP1	pseudogene	chr14	50066712	50067290	+	103.322	1.95338	0.392203	4.98054	6.34082e-07	2.19128e-05	23.7797	28.8699	34.2828	137.17	132.771	81.4294	62.854	116.34	86.6793	190.233	75.9201	196.261	99.4635	93.7468	156.674	63.0055	91.0806	69.4084	76.8781	89.5565	32.7932	134.451	86.7284	140.58	116.6	184.439	188.6	102.419
ENSG00000158023	WDR66	protein_coding	chr12	122355768	122441833	+	559.53	3.35278	0.673526	4.97795	6.42604e-07	2.21822e-05	60.5302	69.954	51.4241	425.508	324.881	453.059	544.734	204.627	269.044	582.761	774.556	379.053	74.854	195.827	796.909	1342.34	431.209	280.303	621.508	406.932	49.1897	2116.18	221.89	1762.24	880.61	1289.17	353.234	704.305
ENSG00000111321	LTBR	protein_coding	chr12	6484211	6500733	+	531.55	-3.67788	0.738886	-4.9776	6.43765e-07	2.21972e-05	3549.67	4372.68	1091	176.362	49.6964	152.464	122.216	520.643	284.803	80.7328	434.195	52.9135	1123.84	279.157	163.444	68.345	118.832	53.3911	56.5007	185.398	614.241	74.5692	405.484	53.5112	193.223	51.3386	298.008	256.749
ENSG00000244041	LINC01011	lincRNA	chr6	2988201	2991407	+	191.209	-2.04072	0.410022	-4.97711	6.45409e-07	2.22287e-05	497.213	890.525	382.152	92.3799	116.453	98.7548	175.758	91.587	198.124	124.347	116.866	260.719	228.664	163.536	125.726	148.437	152.275	56.9505	262.126	160.259	25.2255	76.8289	236.532	150.557	157.688	145.459	121.912	96.8069
ENSG00000163535	SGOL2	protein_coding	chr2	201374731	201448505	+	1232.23	2.34899	0.471982	4.97686	6.46224e-07	2.22317e-05	185.914	218.745	389.21	1229.87	2038.29	691.283	2070.69	1935.7	338.837	1428.14	739.581	1391.14	1400.69	1221.83	2017.42	732.573	546.483	1377.49	1532.93	1909.75	266.129	430.468	1484.52	2220.26	1446.96	2297.88	1642.17	1317.42
ENSG00000110057	UNC93B1	protein_coding	chr11	67758575	67772452	-	1249.23	-3.06263	0.615674	-4.97444	6.54374e-07	2.24867e-05	5068.33	7316.3	5127.29	348.058	206.203	555.279	761.231	1193.11	650.658	1051.38	668.78	154.892	432.718	530.19	264.025	605.494	1940.44	395.094	1142.98	209.751	9260.29	2673.19	674.68	196.812	976.112	159.72	628.318	318.481
ENSG00000117724	CENPF	protein_coding	chr1	214776538	214837931	+	3912.14	3.15348	0.634756	4.96802	6.76396e-07	2.31913e-05	393.447	288.699	775.395	7137.52	6691.21	3921.6	2153.33	10525.1	1214.64	1809.53	922.131	4829.56	2875.21	3014.48	5289.19	973.916	2116.2	2662.43	4497.83	5115.72	808.478	1054.14	7355.02	14184.1	4267.57	8784.61	3469.82	2408.95
ENSG00000221838	AP4M1	protein_coding	chr7	99699172	99707968	+	537.385	1.21755	0.245072	4.96814	6.75985e-07	2.31913e-05	251.849	248.725	237.963	464.699	732.094	692.15	493.52	490.939	293.809	495.533	312.211	711.927	696.245	567.689	651.841	347.064	532.964	576.623	625.213	716.452	639.467	445.156	569.93	852.552	577.449	656.944	688.753	477.019
ENSG00000135677	GNS	protein_coding	chr12	65107225	65153227	-	4958.34	-2.31307	0.465682	-4.96705	6.79776e-07	2.32029e-05	16544.2	27858.3	7460.53	3355.54	2400.26	4443.97	3172.96	7304.68	3468.3	2517.57	3149.41	2050.16	4592.75	2828.03	2908.14	2211.6	2942.33	2564.55	3300.2	2275.05	1944.89	1563.69	13879.9	3292.3	3381.41	2565.03	3217.66	1640.11
ENSG00000197705	KLHL14	protein_coding	chr18	30252634	30353025	-	141.366	-3.96079	0.797385	-4.96722	6.79186e-07	2.32029e-05	381.557	269.823	1927.9	35.459	78.6241	213.969	22.1153	128.717	37.1483	59.3897	131.367	26.9378	16.4064	23.9575	4.83561	71.5486	128.082	15.1275	7.40993	25.1387	8.82893	118.633	21.4005	12.6976	17.7677	19.0143	101.073	53.3139
ENSG00000253250	C8orf88	protein_coding	chr8	91970865	91997485	-	358.015	4.07204	0.819715	4.96762	6.77792e-07	2.32029e-05	14.0517	15.5453	41.341	481.495	564.462	119.545	648.327	682.365	560.601	162.394	247.38	512.78	1.0254	395.82	398.455	437.835	308.108	165.512	576.122	7.07025	42.8834	96.0361	1071.15	747.343	409.767	304.229	445.97	566.811
ENSG00000258424	RP11-471B22.2	antisense	chr14	90868867	90871579	-	24.714	-2.0905	0.420863	-4.96718	6.79333e-07	2.32029e-05	119.98	63.2917	50.4158	11.1976	9.64258	22.523	27.9351	10.7264	12.3828	20.4152	25.5911	14.4309	28.7111	8.33305	17.4082	12.8147	19.9239	28.4752	22.2298	18.0684	31.5319	9.03869	18.0215	9.0697	18.8782	3.80286	37.5115	19.642
ENSG00000238201	AC114752.3	lincRNA	chr2	64565201	64568781	-	47.9646	-7.21962	1.45366	-4.96651	6.81687e-07	2.32421e-05	711.23	476.353	83.6903	0	5.19216	0	4.65585	1.65022	24.7655	1.85593	0	0	1.0254	0	0	17.0862	4.2694	0	0	0	0	2.25967	2.25269	0	1.11048	0	0	5.61199
ENSG00000170476	MZB1	protein_coding	chr5	138723169	138725770	-	13342.5	2.55905	0.515289	4.96624	6.82645e-07	2.32488e-05	779.327	632.917	6042.84	15624.3	8289.65	16765.8	19461.5	18343.8	11547.5	13494.4	18376.1	27562.1	9800.75	18262.9	10771.8	23932.5	20751.4	1599.95	10932.4	14607.9	10942.8	12804.4	4113.41	15494.7	15440.1	19956.5	12700.8	14557.5
ENSG00000184949	FAM227A	protein_coding	chr22	38974125	39052634	-	147.316	2.67638	0.53941	4.96169	6.98833e-07	2.37736e-05	12.9708	38.8633	24.1996	121.307	83.0746	215.701	270.039	57.7576	105.816	141.978	129.661	177.02	27.6857	107.288	90.9095	152.708	119.543	97.8836	266.758	124.122	56.7574	127.672	336.777	158.72	179.898	515.288	174.012	210.45
ENSG00000144792	ZNF660	protein_coding	chr3	44619715	44641186	+	443.631	2.69483	0.543262	4.96045	7.03289e-07	2.38719e-05	63.7729	53.2983	108.898	136.237	944.231	402.816	562.194	308.591	431.145	801.761	209.847	254.947	907.477	371.862	252.419	638.598	692.355	436.917	1306.93	982.765	151.353	205.63	648.774	503.368	142.141	368.878	291.756	242.719
ENSG00000160712	IL6R	protein_coding	chr1	154377669	154441926	+	1431.44	-3.58595	0.722888	-4.96058	7.02821e-07	2.38719e-05	9289.23	8920.8	5450.96	460.967	485.838	954.63	388.763	799.53	1089.68	349.842	795.029	131.803	602.934	260.408	526.115	2175.29	866.688	167.292	298.25	128.836	61.8025	802.184	786.188	3108.19	358.685	93.1701	452.222	274.988
ENSG00000138346	DNA2	protein_coding	chr10	70173821	70231879	-	1159.46	2.31481	0.466743	4.95951	7.06719e-07	2.39617e-05	243.202	242.063	279.304	1647.91	2166.61	404.548	1371.15	2401.89	494.185	669.99	522.911	1422.89	1856.99	1030.17	1237.92	429.292	625.467	1897.16	841.028	1271.86	576.403	2278.88	841.379	2768.98	1190.43	1202.65	1278.52	1271.12
ENSG00000253464	IGHV3-29	IG_V_pseudogene	chr14	106787368	106787804	-	74.7041	5.06109	1.02085	4.95771	7.13294e-07	2.41578e-05	2.16179	3.33114	2.01663	110.109	58.5972	26.8544	23.2792	61.8831	57.411	309.012	44.3578	112.561	4.10159	126.037	5.80274	306.484	93.9268	1.7797	53.722	84.843	5.0451	28.2459	10.1371	188.65	65.5183	76.0572	102.115	127.673
ENSG00000141568	FOXK2	protein_coding	chr17	80477589	80602538	+	5625.59	0.938566	0.189437	4.9545	7.25175e-07	2.45329e-05	2942.2	3113.51	3225.6	6393.81	6828.43	4894.43	4946.84	6279.07	4390.25	7268.74	4127.84	7139.47	7843.26	6221.66	6063.86	4940.06	5318.25	8217.77	5568.57	5573.72	5544.57	5226.62	5633.97	8295.15	5127.09	5157.63	6862.53	4371.74
ENSG00000186174	BCL9L	protein_coding	chr11	118764584	118796317	-	4654.81	-1.65001	0.333088	-4.95366	7.2829e-07	2.4611e-05	12718.9	8753.13	14184	4005.93	2651.71	4489.01	1673.78	3497.63	3559.48	2945.36	4895.57	1773.08	4133.38	5240.45	5352.06	6022.9	5661.94	3475.76	2470.29	2704.76	6428.72	5442.42	3201.07	2870.56	3982.18	2843.59	3376.04	1981.03
ENSG00000121988	ZRANB3	protein_coding	chr2	135894486	136288806	-	714.367	1.43146	0.289008	4.95302	7.30689e-07	2.46648e-05	247.525	290.92	313.586	610.267	784.758	375.095	832.233	737.647	780.114	1147.89	514.38	849.502	1166.9	765.599	579.307	556.371	808.34	953.03	868.815	798.153	402.347	854.156	623.994	1016.71	526.367	1328.15	529.329	740.783
ENSG00000162521	RBBP4	protein_coding	chr1	33116743	33151812	+	13252.2	1.22473	0.247383	4.95075	7.39282e-07	2.49273e-05	5770.91	5596.32	6754.71	15844.6	19409	10921.9	14962.7	16039.3	9457.05	12501.5	10073.5	20982.6	17112.9	13441.2	16794.1	9019.4	12695.8	18177.9	10767.6	14076.1	7552.52	10228.4	12607.2	17915.4	16008.7	19385.1	15101.5	11865.2
ENSG00000186185	KIF18B	protein_coding	chr17	43002077	43025082	-	1675.81	3.67261	0.74192	4.95014	7.41607e-07	2.49781e-05	89.7145	52.1879	295.437	2260.04	4315.43	861.072	918.366	3179.14	251.032	630.087	360.834	2381.11	975.153	1660.36	1862.68	312.892	384.958	2536.08	1540.34	2931.01	353.157	211.279	2491.47	7219.48	2138.78	3298.98	2321.55	1090.13
ENSG00000094804	CDC6	protein_coding	chr17	38443885	38459171	+	1478.18	3.13777	0.634233	4.94735	7.52293e-07	2.53101e-05	112.413	71.0644	373.077	2993.48	2610.17	941.636	1232.64	5919.33	493.059	1229.55	250.792	2179.07	1585.26	1054.13	1487.43	374.829	1428.11	2142.76	510.359	2399.17	433.879	396.573	2080.36	3149.91	1141.57	1349.06	1957.89	1491.39
ENSG00000196584	XRCC2	protein_coding	chr7	152341864	152373250	-	714.294	2.84756	0.57579	4.94548	7.59572e-07	2.55268e-05	103.766	46.636	177.464	1230.8	1108.16	478.181	682.082	1119.67	271.295	798.977	152.693	927.429	1115.63	664.561	648.939	214.646	698.047	643.362	430.702	1556.24	118.56	257.603	1056.51	2044.31	621.869	1469.81	890.899	471.407
ENSG00000142192	APP	protein_coding	chr21	27252861	27543446	-	1452.59	-3.29187	0.666957	-4.93566	7.98785e-07	2.68151e-05	8259.13	8936.34	4778.41	522.553	231.422	447.862	556.374	1245.91	818.388	407.376	988.668	281.884	189.699	781.223	315.282	1402.14	501.655	352.381	189.88	946.628	3465.99	211.279	1261.5	2100.54	441.971	171.129	422.005	444.751
ENSG00000169607	CKAP2L	protein_coding	chr2	113493930	113522254	-	922.342	3.56585	0.7225	4.93543	7.99727e-07	2.68172e-05	54.0449	57.7398	147.214	986.319	2346.11	716.405	829.905	2420.87	162.102	257.046	184.256	1385.37	745.464	501.025	1228.25	127.079	210.624	799.086	864.184	1097.46	351.896	111.854	1172.52	4116.74	1031.64	1531.6	1370.21	1018.58
ENSG00000109674	NEIL3	protein_coding	chr4	178230990	178284097	+	3286.16	2.41498	0.489527	4.93328	8.08582e-07	2.70844e-05	789.055	873.87	361.986	3372.33	6668.22	1748.13	2848.22	3855.73	1369.98	2317.13	2913.97	4789.15	2026.19	4352.98	3292.09	2050.35	1222.47	2226.41	4253.3	4363.13	1045.6	2531.96	1908.03	5274.03	5355.84	3515.74	5549.62	11137
ENSG00000183696	UPP1	protein_coding	chr7	48128225	48148330	+	607.436	-3.02142	0.612782	-4.93066	8.19503e-07	2.74201e-05	3305.38	3928.53	1158.56	104.511	225.488	698.214	446.962	261.559	768.857	79.8049	390.69	125.068	182.521	211.451	205.03	313.96	191.411	297.21	536.294	165.758	1479.48	196.592	566.551	172.324	289.835	96.973	432.425	176.778
ENSG00000163040	CCDC74A	protein_coding	chr2	132285248	132291239	+	208.867	3.61739	0.733858	4.92927	8.25362e-07	2.75859e-05	12.9708	25.5388	18.1497	430.173	236.614	237.358	387.599	348.196	189.118	51.966	201.316	277.074	0	267.699	249.518	23.4936	323.763	129.918	256.569	450.139	90.8118	44.0636	101.371	431.718	296.498	327.997	191.726	246.928
ENSG00000134779	TPGS2	protein_coding	chr18	34359987	34409158	-	6223.85	1.54765	0.314076	4.92762	8.3238e-07	2.779e-05	2035.33	2294.05	2541.97	8521.35	8738.4	5823.07	4176.3	9263.49	3337.72	6715.67	3871.07	10230.6	8353.91	7139.34	7895.59	2981.55	4567.55	6343.75	5666.75	7139.38	3942.75	4635.72	6201.65	9078.77	5659.01	10385.6	8922.54	7804.88
ENSG00000146013	GFRA3	protein_coding	chr5	137588068	137610360	-	134.313	4.70212	0.954452	4.92651	8.37118e-07	2.79176e-05	2.16179	11.1038	4.03327	20.5289	175.05	116.08	53.5423	35.4797	31.5197	25.983	58.0064	329.988	28.7111	45.8318	467.12	10.6789	14.9429	697.643	80.583	141.405	15.1353	122.022	47.3064	107.022	280.951	347.962	181.306	308.66
ENSG00000260807	RP11-161M6.2	lincRNA	chr16	1025761	1031596	-	86.7103	-3.61135	0.733231	-4.92526	8.42487e-07	2.80354e-05	522.073	357.543	562.641	15.8632	7.41737	60.6389	33.7549	30.529	18.0113	18.5593	20.4728	50.0273	8.20318	37.4987	125.726	14.9505	39.1362	81.8663	3.70497	7.85584	40.3608	33.8951	19.1478	4.53485	27.762	33.275	81.275	171.166
ENSG00000269918	AF131215.9	sense_intronic	chr8	10962201	10964214	-	16.0767	-2.86821	0.582338	-4.92534	8.4215e-07	2.80354e-05	84.31	77.7266	47.3909	9.33131	7.41737	6.06389	11.6396	12.3766	13.5085	18.5593	5.11821	9.62063	4.10159	2.08326	3.86849	3.20367	10.6735	27.5854	7.40993	3.14233	30.2706	5.64918	6.75806	0.90697	8.88384	6.65501	6.25192	19.642
ENSG00000179715	PCED1B	protein_coding	chr12	47473386	47630443	+	660.171	-3.47661	0.705919	-4.92495	8.43816e-07	2.80491e-05	5145.07	2469.49	2955.38	320.997	164.666	272.009	153.643	444.733	169.981	145.69	207.288	126.03	482.962	121.871	198.26	275.516	451.845	395.984	153.756	140.619	2130.29	719.706	118.266	92.5109	149.915	42.7822	330.31	105.225
ENSG00000185480	PARPBP	protein_coding	chr12	102513956	102591298	+	440.229	1.90011	0.385916	4.92365	8.49441e-07	2.82053e-05	147.002	98.8239	138.139	585.073	734.32	246.887	633.196	611.405	298.312	328.499	298.562	498.349	688.042	380.195	341.394	260.565	287.473	526.792	406.62	711.739	204.327	239.525	522.623	1140.06	434.198	647.437	427.215	489.646
ENSG00000135314	KHDC1	protein_coding	chr6	73951037	74020088	-	285.691	2.83169	0.575337	4.9218	8.57539e-07	2.84433e-05	28.1033	27.7595	76.6321	505.757	830.746	257.282	316.598	436.482	148.593	261.686	263.588	231.857	11.2794	270.824	266.926	230.664	355.783	546.368	355.677	251.387	60.5412	127.672	269.196	529.67	224.317	437.329	282.379	394.243
ENSG00000167034	NKX3-1	protein_coding	chr8	23536206	23540440	-	3424.26	6.10965	1.24141	4.92153	8.58708e-07	2.84511e-05	76.7437	42.1945	47.3909	2445.74	20.0269	7423.93	318.926	17.3273	781.239	7494.24	1642.09	25595.7	1414.02	7453.91	4014.53	5670.5	1791.01	380.856	622.434	0	326.67	9.03869	3874.62	2415.26	2802.85	4522.55	10848.1	3827.38
ENSG00000105270	CLIP3	protein_coding	chr19	36505562	36524245	-	5939.88	4.88675	0.993125	4.92057	8.62905e-07	2.85592e-05	251.849	148.791	271.237	5219	1100	13949.5	174.594	3821.9	291.558	586.473	7474.29	12936.9	37663.9	6527.9	7906.23	4604.74	535.098	1337.45	590.016	6752.09	109.731	7432.06	290.597	15290.6	6265.33	12910.7	5967.46	5906.62
ENSG00000161326	DUSP14	protein_coding	chr17	35849937	35873603	+	666.877	2.03164	0.413073	4.91836	8.7273e-07	2.8853e-05	174.024	157.674	200.655	347.125	488.063	516.297	962.597	810.256	598.875	739.587	319.888	1388.26	786.48	429.152	911.997	1342.34	510.193	1934.54	623.361	632.395	274.958	519.725	649.9	925.109	433.087	659.796	581.429	754.813
ENSG00000196092	PAX5	protein_coding	chr9	36833272	37034103	-	1958.86	-4.23192	0.860706	-4.9168	8.79689e-07	2.90516e-05	7410.63	5951.64	24635.2	62.5198	561.495	253.817	197.874	2427.47	977.112	1174.8	1246.28	302.088	518.851	359.363	157.641	949.354	2256.38	171.741	283.43	203.466	58749	2468.69	415.621	76.1855	44.4192	50.3879	702.299	253.943
ENSG00000229456	RLIMP1	pseudogene	chr13	41192875	41195485	+	30.1376	-3.06999	0.624493	-4.91597	8.83446e-07	2.91442e-05	162.135	125.473	135.114	11.1976	14.8347	23.3893	6.98377	24.7533	34.8969	11.1356	12.7955	20.2033	4.10159	6.24979	33.8493	18.1541	18.5007	4.44925	6.48369	0	311.535	9.03869	50.6855	7.25576	33.3144	12.3593	9.37788	29.463
ENSG00000005249	PRKAR2B	protein_coding	chr7	106685094	106802256	+	1835.83	-3.85728	0.784796	-4.91501	8.87782e-07	2.92556e-05	17043.6	12538.4	3056.21	1031.11	3808.82	212.236	308.45	325.918	950.095	377.681	702.048	516.628	1569.88	401.028	540.622	212.51	205.643	2117.85	1208.75	68.3458	65.5863	1353.54	459.548	412.671	505.268	154.967	1048.24	207.644
ENSG00000164109	MAD2L1	protein_coding	chr4	120976763	120988229	-	1086.86	2.35729	0.479672	4.91438	8.90649e-07	2.93184e-05	212.937	157.674	325.686	1590.99	1935.93	827.288	1386.28	1970.36	625.892	602.248	609.92	1215.09	1664.22	1128.09	1427.47	376.965	634.006	1473.59	548.335	1709.43	285.048	392.053	1411.31	2768.98	1238.18	1655.2	1206.62	1052.25
ENSG00000131042	LILRB2	protein_coding	chr19	54777675	54785039	-	2947.32	-3.8972	0.793162	-4.9135	8.94636e-07	2.94179e-05	14386.7	30945.2	7592.62	933.131	267.767	1474.39	200.202	4534.8	1211.26	181.881	3001.83	155.854	1588.34	1362.45	945.846	544.624	974.135	229.582	443.67	366.082	2591.92	445.156	2514	214.952	1887.82	214.862	2885.26	430.721
ENSG00000232354	VIPR1-AS1	antisense	chr3	42548016	42574750	-	19.7791	-3.28303	0.668508	-4.91099	9.06172e-07	2.97652e-05	104.847	134.356	58.4824	7.46505	4.45042	9.52897	16.2955	10.7264	11.2571	8.35167	36.6805	8.65857	4.10159	4.16652	2.90137	4.27156	10.6735	10.6782	7.40993	0	0	9.03869	7.8844	6.34879	21.0991	7.60572	11.4619	35.075
ENSG00000224397	RP11-290F20.3	lincRNA	chr20	48884023	48896332	+	729.781	-3.93695	0.802048	-4.90862	9.17183e-07	3.00944e-05	2170.44	10051.2	1012.35	503.891	116.453	232.16	91.953	1353.18	254.409	50.11	340.361	82.7374	349.661	544.773	407.159	90.7707	219.163	72.0779	174.133	39.2792	21.4417	97.1659	344.661	107.929	550.798	133.1	879.437	143.106
ENSG00000083457	ITGAE	protein_coding	chr17	3617922	3704537	-	4705.5	3.89093	0.792968	4.90679	9.25789e-07	3.02981e-05	339.402	338.666	379.127	5935.64	6329.24	3139.36	14838.2	825.933	4788.75	2081.42	1972.22	1786.55	2207.68	16842.1	819.153	16385.7	3420.5	1522.53	14896.7	1145.38	1188.12	17433.4	1752.59	3825.6	2298.69	1687.52	1740.12	1833.72
ENSG00000147140	NONO	protein_coding	chrX	70503042	70521018	+	23605.4	1.11675	0.227591	4.90683	9.25623e-07	3.02981e-05	11482.4	11751.2	11423.2	32093.2	29817.8	17523.8	21583.4	36137.3	17047.7	21360.8	17751.7	32053.1	32165.7	26698	28640.4	15972.4	21160.6	30192.6	21943.6	22436.3	17295.9	20648.9	27399.4	31770.2	25401.1	33807.4	23179	22213.7
ENSG00000203965	EFCAB7	protein_coding	chr1	63989043	64038364	+	418.083	1.36069	0.277314	4.90667	9.2637e-07	3.02981e-05	154.568	106.597	261.154	428.307	694.266	426.205	379.452	362.223	289.306	359.122	485.377	326.139	629.594	491.65	459.383	284.059	443.306	460.943	478.867	610.399	544.871	244.045	306.365	620.367	507.489	538.105	456.39	357.765
ENSG00000134545	KLRC1	protein_coding	chr12	10594863	10607284	-	41.6969	-3.17794	0.647828	-4.90553	9.3174e-07	3.03761e-05	262.658	198.758	146.206	66.2523	8.15911	37.2496	19.7874	28.0537	38.274	13.9195	38.3866	9.62063	10.254	16.6661	12.5726	10.6789	33.4436	11.5681	18.5248	15.7117	50.451	2.25967	0	16.3255	35.5354	4.75358	29.1756	32.269
ENSG00000163513	TGFBR2	protein_coding	chr3	30647994	30735634	+	5365.96	-2.09025	0.426071	-4.90588	9.30089e-07	3.03761e-05	16307.5	15029	19474.6	4325.99	2742.2	6174.77	1447.97	9595.19	5790.63	1795.61	6755.19	3665.46	2641.42	3593.63	4342.38	1677.66	3885.15	2956.08	4103.25	4460.54	37631.4	4941.9	5328.73	800.854	3006.07	3481.52	3842.85	3793.71
ENSG00000169508	GPR183	protein_coding	chr13	99946784	99959659	-	1109	-3.23444	0.659342	-4.90556	9.31603e-07	3.03761e-05	4817.56	6797.75	4853.03	271.541	134.996	645.371	819.43	911.745	1677.3	186.521	541.677	176.058	515.775	870.804	287.235	1543.1	812.609	194.877	240.823	113.124	1164.16	1579.51	542.898	183.208	421.982	149.262	269.875	329.705
ENSG00000201231	RNU4-50P	snRNA	chr8	59726971	59727111	-	63.1229	2.76813	0.564362	4.90489	9.34775e-07	3.04425e-05	15.1326	2.22076	13.1081	51.3222	31.153	90.9584	76.8215	42.0805	23.6398	35.2626	34.9744	114.486	23.5841	86.4554	84.1397	76.8881	59.06	70.2982	65.7632	27.4954	17.6579	97.1659	112.634	59.86	95.5013	86.5151	175.054	98.2099
ENSG00000168411	RFWD3	protein_coding	chr16	74655292	74700779	-	4904.15	1.71231	0.349153	4.90418	9.38183e-07	3.04939e-05	1413.81	1600.06	1837.15	7770.18	8027.08	5010.51	3730.5	10816.3	2859.29	4400.4	3193.76	7058.66	4477.91	4426.93	5769.85	2546.92	4399.62	5257.24	2868.57	6260.32	2895.89	2990.68	6850.42	9173.09	4968.29	6118.8	5224.52	5369.28
ENSG00000228474	OST4	protein_coding	chr2	27293340	27294641	-	3119.59	-1.28452	0.261926	-4.90414	9.38352e-07	3.04939e-05	7584.66	8854.18	3319.38	2731.27	2909.09	2890.74	4390.47	3193.99	2338.09	1651.78	1895.44	3279.67	4261.55	2662.41	3372.36	2057.82	1811.65	2259.33	2389.7	2664.7	2689.04	2078.9	2076.98	3392.97	2506.35	2864.5	2406.99	2814.41
ENSG00000111605	CPSF6	protein_coding	chr12	69633317	69668138	+	10556.4	0.841674	0.171645	4.90356	9.41137e-07	3.05439e-05	5813.06	5872.8	6863.61	15068.2	11686.1	5846.46	10888.9	10715.7	10008.6	10314.3	10605.8	11345.6	12627.8	12203.7	9928.48	10100.1	12782.6	14294.6	9891.34	9595.9	13016.4	12094.9	9879.16	10410.2	10767.2	12862.2	10417.8	9676.48
ENSG00000228998	RP11-697E2.7	pseudogene	chr15	90818266	90820841	+	487.025	1.2555	0.256047	4.90341	9.4189e-07	3.05439e-05	175.105	248.725	228.888	385.383	502.898	811.695	691.394	664.212	545.967	543.787	451.256	714.813	559.867	361.446	323.019	612.969	519.444	656.71	419.588	311.091	359.464	431.597	554.161	690.204	387.557	485.815	605.395	394.243
ENSG00000126016	AMOT	protein_coding	chrX	112017731	112084043	-	1259.72	2.06227	0.42107	4.89769	9.69703e-07	3.14124e-05	303.732	272.043	409.377	1250.4	1631.08	2154.41	1736.63	1632.06	507.693	800.833	673.898	1511.4	1146.39	912.469	2333.67	804.121	784.858	2669.55	926.242	2380.32	610.457	671.123	1234.47	2310.96	1592.43	1825.37	1469.2	716.932
ENSG00000167535	CACNB3	protein_coding	chr12	49207577	49222724	+	1748.98	3.01704	0.616138	4.89669	9.74636e-07	3.15387e-05	255.092	302.024	158.306	1967.04	1405.59	2841.37	136.184	1141.95	1301.32	469.55	2535.22	3702.98	829.546	3419.67	3182.8	1110.61	1892.77	693.194	2125.72	2732.26	892.983	120.892	2263.95	2125.94	2514.13	3618.42	3085.32	2146.59
ENSG00000076248	UNG	protein_coding	chr12	109535379	109548797	+	2538.54	2.7539	0.56283	4.89295	9.93345e-07	3.20761e-05	417.226	333.114	492.058	4374.52	6611.1	1431.94	4000.54	4288.91	876.924	2538.91	1914.21	2968.93	4181.57	1617.65	2609.3	955.762	2867.61	3760.51	1111.49	6107.13	177.84	1231.52	2728	5389.21	1669.05	2323.55	2184	1916.5
ENSG00000170037	CNTROB	protein_coding	chr17	7835419	7853236	+	2751.45	1.1877	0.242735	4.89301	9.93062e-07	3.20761e-05	1297.08	1487.91	1070.83	2695.81	2223.73	3341.2	2351.2	2981.94	3248.78	2391.36	2652.09	3832.86	2475.31	2755.11	2995.18	3153.48	2802.86	4150.26	3688.29	2948.3	1228.48	2102.63	4401.75	3331.3	2711.79	3773.39	2876.93	2070.83
ENSG00000129351	ILF3	protein_coding	chr19	10764937	10803093	+	24328.9	0.960093	0.196264	4.89184	9.98988e-07	3.22242e-05	12985.9	13313.5	13278.5	36589.9	25598.1	19708.5	16460.8	34770.9	17816.5	28253.7	20466.9	33653	25255.5	27428.2	29835.7	20183.1	23291.7	25573.4	20485.7	21737.9	22691.6	29263.9	28398.5	28965	23160.2	30241.3	28304.5	23497.4
ENSG00000182379	NXPH4	protein_coding	chr12	57610578	57620232	+	32.2315	-3.61391	0.739064	-4.88984	1.00916e-06	3.25181e-05	99.4425	55.519	381.144	0	14.8347	28.5869	22.1153	24.7533	12.3828	22.2711	9.38339	9.62063	4.10159	18.7494	9.67123	21.3578	18.5007	8.89851	7.40993	0	35.3157	30.5056	2.25269	5.44182	8.88384	3.80286	16.6718	30.866
ENSG00000188011	CXXC11	protein_coding	chr2	242811752	242815975	+	599.253	3.25843	0.666986	4.88531	1.03265e-06	3.32399e-05	55.1258	58.8502	93.7734	578.541	727.644	346.508	1186.08	395.227	760.977	188.377	1108.95	2798.64	476.81	989.549	215.668	1497.18	291.031	158.393	1170.77	399.862	210.633	257.603	42.801	541.461	578.56	501.027	571.009	578.035
ENSG00000165304	MELK	protein_coding	chr9	36572859	36677678	+	836.237	3.10073	0.634773	4.8848	1.03536e-06	3.3292e-05	74.5819	57.7398	190.572	965.79	1171.2	564.808	821.757	1137	219.512	397.168	192.786	1324.76	894.147	739.558	1330.76	163.387	312.378	977.946	686.345	773.014	321.625	155.917	1432.71	3693.18	1119.36	1694.17	1173.28	829.172
ENSG00000105656	ELL	protein_coding	chr19	18553473	18632937	-	1221.42	-1.20517	0.246757	-4.88403	1.0394e-06	3.33867e-05	2886	2377.33	2147.71	985.386	746.929	1178.13	850.857	1581.73	999.626	622.664	1136.24	1252.61	1060.26	883.303	1241.79	1151.19	902.978	1207.53	963.291	865.713	1970.11	1274.46	1373.01	1007.64	1144.9	643.634	876.311	868.456
ENSG00000136546	SCN7A	protein_coding	chr2	167260083	167350757	-	1683.65	7.0642	1.44695	4.88213	1.04944e-06	3.36736e-05	12.9708	11.1038	18.1497	2412.14	4646.98	4605.96	4521.99	1099.04	16.8856	9.27964	1845.97	2421.51	15444.5	68.7476	143.134	4468.05	56.2138	2586.8	1.85248	3.14233	0	118.633	36.043	823.529	103.275	340.356	813.792	512.094
ENSG00000211679	IGLC3	IG_C_gene	chr22	23248512	23248973	+	847.256	-3.51697	0.720706	-4.87989	1.06146e-06	3.40235e-05	1682.96	2234.09	9811.93	683.985	716.518	297.131	581.981	664.212	136.21	684.837	446.99	124.106	186.622	271.866	423.6	212.51	109.581	266.955	256.569	277.311	237.12	2084.55	132.909	145.115	176.566	42.7822	738.769	95.4039
ENSG00000165730	STOX1	protein_coding	chr10	70587298	70655188	+	254.435	3.22821	0.661911	4.8771	1.07659e-06	3.44724e-05	4.32359	44.4152	41.341	180.094	1246.86	180.184	570.342	218.654	36.0226	188.377	186.815	207.806	105.616	419.777	255.32	120.672	295.3	278.523	196.363	432.857	23.9642	158.177	252.301	354.625	228.759	262.397	412.627	221.674
ENSG00000260000	RP3-467N11.1	antisense	chr6	101329347	101330863	+	106.712	2.15207	0.441326	4.87637	1.08056e-06	3.4527e-05	32.4269	6.66228	39.3243	108.243	267.025	115.214	135.02	103.964	101.313	124.347	113.454	100.055	149.708	104.163	78.3369	55.5303	134.486	105.892	147.272	155.546	42.8834	125.412	111.508	194.092	57.7449	34.2257	145.878	98.2099
ENSG00000268849	SIGLEC22P	pseudogene	chr19	51714336	51715344	+	79.4554	-4.46678	0.916001	-4.87639	1.08043e-06	3.4527e-05	619.354	801.695	194.605	24.2614	6.67563	29.4532	3.49189	42.9056	27.0169	17.6313	40.0927	0	92.2858	34.3738	11.6055	4.27156	24.1933	8.89851	16.6724	15.7117	0	12.4282	73.2123	0	34.4249	3.80286	60.4353	25.254
ENSG00000131018	SYNE1	protein_coding	chr6	152442819	152958936	-	4256.3	-1.70619	0.350001	-4.87482	1.0891e-06	3.47634e-05	11800.2	10804	10930.2	3664.4	1691.16	4570.44	2343.06	3985.27	3379.37	2564.89	3749.09	1560.47	8838.93	3163.43	2931.35	31625.6	3677.38	4508.87	4961.88	3233.46	1864.17	4866.21	2990.44	2467.86	3690.12	2178.09	3228.08	1979.63
ENSG00000106443	PHF14	protein_coding	chr7	11013499	11209250	+	2832.74	1.05051	0.215513	4.87446	1.09107e-06	3.47901e-05	1260.33	1402.41	1680.86	3788.51	2550.83	2950.52	2827.26	4302.12	2624.02	3619.06	2320.26	3355.68	4340.51	3835.29	3204.08	2714.58	2644.18	3340.5	2259.1	2536.65	1541.28	3083.32	3176.29	2901.4	3217.06	3108.84	2439.29	2292.5
ENSG00000090013	BLVRB	protein_coding	chr19	40953696	40971747	-	391.092	-2.01393	0.413226	-4.87368	1.09536e-06	3.48708e-05	1334.91	1715.54	523.316	401.246	80.8493	135.138	278.187	388.626	229.644	317.364	174.019	280.922	280.959	551.023	255.32	172.998	146.583	226.912	219.519	367.653	325.409	190.942	612.731	350.997	280.951	259.545	310.512	538.751
ENSG00000164050	PLXNB1	protein_coding	chr3	48445261	48471594	-	2017.83	3.73085	0.765523	4.87359	1.09589e-06	3.48708e-05	168.62	149.901	187.547	125.973	959.808	6404.33	594.785	148.52	889.307	1054.17	546.796	3664.5	152.784	3121.77	6226.34	713.351	1386.84	3435.71	1901.57	2509.15	665.954	1968.17	4937.89	2196.68	2915.01	2954.82	4484.71	2034.35
ENSG00000240864	IGKV1-16	IG_V_gene	chr2	89399352	89399854	-	97.8782	-4.12406	0.846885	-4.86968	1.1178e-06	3.55308e-05	188.076	213.193	1452.98	11.1976	103.843	31.1857	41.9026	48.6814	6.75423	82.5888	3.41214	8.65857	10.254	13.5412	40.6192	14.9505	14.2313	21.3564	12.0411	25.1387	17.6579	199.981	30.4113	9.0697	7.77336	7.60572	105.241	18.239
ENSG00000134698	AGO4	protein_coding	chr1	36273773	36323491	+	3327.3	-1.01446	0.208362	-4.86876	1.12298e-06	3.56584e-05	7070.15	7359.6	3749.93	3121.32	3173.15	4613.75	2235.97	3444	2633.02	2504.57	2490.01	3135.36	4024.68	2204.09	3147.02	2649.44	2950.87	3037.95	3888.36	3510.77	2772.28	3246.02	2768.55	2673.75	2680.7	2511.79	3445.85	2121.33
ENSG00000100385	IL2RB	protein_coding	chr22	37521878	37571094	-	2303.01	-3.13579	0.64436	-4.86651	1.13586e-06	3.60298e-05	15517.4	8332.3	9252.31	1954.91	694.266	3431.3	400.403	3929.99	2606.01	441.711	1034.73	337.684	491.165	1160.38	933.273	1481.16	2094.14	882.732	549.261	1348.06	1162.9	551.36	2294.36	298.393	818.424	280.461	1948.52	256.749
ENSG00000184661	CDCA2	protein_coding	chr8	25316513	25365436	+	1164.89	3.26425	0.670802	4.8662	1.13766e-06	3.60497e-05	98.3616	69.954	233.929	2219.92	2340.92	494.64	650.655	2559.49	697.937	552.138	313.917	1199.69	394.778	1067.67	1015.48	396.187	310.243	904.089	1996.05	1916.82	358.202	210.15	2757.29	4986.52	905.041	1763.58	1298.32	904.934
ENSG00000136810	TXN	protein_coding	chr9	113006091	113018920	-	3761.04	1.74474	0.358575	4.86577	1.14014e-06	3.60906e-05	1146.83	1372.43	1121.25	5929.11	4425.2	1891.93	5775.58	6157.78	3247.66	3813	2149.65	4412.02	5759.66	3479.05	3260.17	1553.78	3416.94	2004.83	6670.79	7071.82	2175.7	3427.92	5655.37	4038.74	3640.15	4885.73	3631.33	3194.63
ENSG00000167768	KRT1	protein_coding	chr12	53068520	53074191	-	2993.11	6.23752	1.28217	4.86481	1.14568e-06	3.61914e-05	22.6988	15.5453	94.7818	26.1277	2569.38	6157.45	756.576	16444.4	63.0395	27.8389	8.53035	6861.43	125.098	718.725	10235.1	1140.51	137.332	6702.36	362.161	4138.45	7.56765	242.915	1298.67	621.274	4364.19	2139.11	16268.5	2257.42
ENSG00000186111	PIP5K1C	protein_coding	chr19	3630181	3700477	-	2383.79	-1.19512	0.245666	-4.86481	1.1457e-06	3.61914e-05	4688.93	6368.03	3330.47	2167.66	1919.62	3016.35	1383.95	2524.01	1375.61	1789.11	1727.4	1553.73	1732.92	2050.97	3230.19	1857.06	1842.25	2702.48	2557.35	2756.61	2252.64	2093.59	2718.99	2056.1	2013.3	1472.66	2213.18	1351.09
ENSG00000119457	SLC46A2	protein_coding	chr9	115641200	115653193	-	51.7229	-4.33074	0.890578	-4.86284	1.1571e-06	3.6514e-05	647.457	325.342	50.4158	13.0638	6.67563	19.9242	10.4757	31.3541	48.4053	12.9915	8.53035	0	8.20318	2.08326	15.474	0	9.96194	1.7797	25.9348	7.85584	5.0451	40.6741	33.7903	5.44182	39.9773	0.950715	38.5535	37.881
ENSG00000120328	PCDHB12	protein_coding	chr5	140588269	140591696	+	102.724	8.23485	1.69439	4.86006	1.1735e-06	3.69931e-05	0	1.11038	0	1.86626	5.9339	304.927	64.0179	1.65022	32.6454	734.947	7.67732	32.7101	26.6603	2.08326	10.6384	624.716	249.048	40.9331	162.092	57.3476	10.0902	7.90885	173.457	9.0697	8.88384	192.995	42.7215	70.1499
ENSG00000109680	TBC1D19	protein_coding	chr4	26578059	26756973	+	624.571	1.54008	0.317047	4.85756	1.18839e-06	3.74237e-05	236.716	169.888	286.362	281.805	783.274	813.428	568.014	812.732	574.11	644.935	533.147	870.667	590.629	647.895	1109.29	457.057	886.612	581.963	616.877	1141.45	269.913	414.65	649.9	529.67	652.962	778.636	639.78	945.621
ENSG00000032444	PNPLA6	protein_coding	chr19	7598890	7626650	+	3269.54	-1.24503	0.256347	-4.85681	1.19291e-06	3.75275e-05	6746.96	9095.13	4431.55	2168.6	2737.01	4109.59	2638.7	3254.23	1969.98	2383.01	2956.62	1783.66	3699.63	2449.92	2911.04	2620.6	2774.4	4120.9	3744.8	2703.19	2371.2	4091.14	3036.62	3566.21	2618.51	1790.2	3095.74	1677.99
ENSG00000198142	SOWAHC	protein_coding	chr2	110371911	110376563	+	42.3206	-3.74897	0.772019	-4.85605	1.19748e-06	3.76325e-05	237.797	349.77	143.181	18.6626	5.9339	39.8484	18.6234	26.4035	20.2627	30.6228	30.7093	4.81032	6.15238	22.9159	7.73698	6.40734	8.5388	5.33911	7.40993	0	0	31.6354	11.2634	10.8836	15.5467	7.60572	59.3933	57.5229
ENSG00000115850	LCT	protein_coding	chr2	136545410	136594750	-	457.35	4.23326	0.871864	4.85542	1.20135e-06	3.77152e-05	29.1842	5.5519	46.3826	759.568	1111.86	184.516	585.473	88.2866	627.018	1459.69	420.546	180.868	733.159	473.942	54.1589	1470.48	1211.8	42.7128	1120.75	160.259	30.2706	199.981	131.782	1020.34	84.3965	362.222	92.7369	117.852
ENSG00000101412	E2F1	protein_coding	chr20	32263489	32274210	-	2246.61	2.5062	0.516204	4.85506	1.20349e-06	3.77435e-05	328.593	423.055	549.533	4094.58	4023.92	1347.05	2452.47	3914.31	1076.17	1595.17	690.105	4151.3	2194.35	2282.21	3637.35	572.389	2100.55	4037.25	570.565	2857.95	842.532	794.275	3763.11	3481.86	2216.52	2254.15	3885.57	2768.12
ENSG00000119522	DENND1A	protein_coding	chr9	126141933	126692431	-	2164.7	-1.54591	0.318445	-4.85455	1.20663e-06	3.78031e-05	5215.33	7209.7	3302.24	1424.89	1131.15	2401.3	1175.6	2967.91	1525.33	1029.11	2351.82	1514.29	3132.59	1747.86	1928.44	924.793	1185.47	1861.57	1277.29	2847.74	2622.19	1382.92	2144.56	1530.96	1845.62	1538.26	1760.96	1631.69
ENSG00000010803	SCMH1	protein_coding	chr1	41492872	41707826	-	3537.7	1.33312	0.274685	4.85329	1.21432e-06	3.80051e-05	1525.15	1312.47	1665.74	3136.25	5287.1	1881.54	4009.85	4849.99	2949.35	3554.1	2054.11	4646.76	6967.58	3526.96	3561.91	2124.03	3757.78	3631.48	3529.91	4307.36	4789.06	2538.74	4422.02	4694.48	3138.22	4055.75	3710.52	3427.53
ENSG00000231728	LL0XNC01-116E7.2	antisense	chrX	103172005	103174131	-	80.4485	2.21105	0.455615	4.85289	1.21674e-06	3.80419e-05	28.1033	18.8765	10.0832	90.5137	131.287	71.9004	73.3296	72.6095	76.5479	44.5423	140.751	105.827	65.6254	86.4554	86.0739	52.3266	63.3294	89.8749	33.3447	134.335	17.6579	149.138	49.5591	94.3249	178.787	96.973	114.619	75.7619
ENSG00000046647	GEMIN8	protein_coding	chrX	14026398	14048012	-	860.928	1.05996	0.21854	4.85019	1.23343e-06	3.84848e-05	392.366	360.874	558.607	950.86	963.516	800.434	1189.57	918.346	848.782	836.095	834.268	855.274	886.969	879.137	890.72	621.512	1100.79	938.793	1054.99	850.002	792.081	655.305	751.271	1533.69	1123.81	1221.67	652.284	643.976
ENSG00000181804	SLC9A9	protein_coding	chr3	142984064	143567373	-	419.306	-2.36391	0.487365	-4.85038	1.23225e-06	3.84848e-05	1619.18	1694.44	1169.65	329.395	352.325	276.34	382.944	388.626	363.603	194.872	545.943	290.543	37.9397	376.029	473.89	176.202	323.763	391.534	343.636	76.9872	263.607	79.0885	84.4758	158.72	409.767	202.502	382.409	352.153
ENSG00000065150	IPO5	protein_coding	chr13	98605912	98676551	+	13465.5	1.4495	0.298903	4.84939	1.23843e-06	3.8562e-05	4923.49	4783.52	6161.82	13184.2	18896.5	7933.3	18666.5	22724.3	15163.2	15636.2	7637.22	15207.3	25545.7	11770.4	10909.1	9721	14115.4	13208.9	10135.9	14946.5	12079.2	11537.9	16112.3	24412	10957.1	19659.8	10477.2	10528.1
ENSG00000134323	MYCN	protein_coding	chr2	16080686	16087129	+	815.525	6.17986	1.27431	4.84956	1.23737e-06	3.8562e-05	11.8899	6.66228	19.158	504.824	13.3513	3872.23	355.009	134.493	274.672	256.118	54.5943	1638.39	3581.71	126.037	834.627	36.3083	15.6545	4798.08	19.4511	9.427	21.4417	12.4282	634.131	2997.54	263.184	99.8251	1988.11	255.346
ENSG00000026297	RNASET2	protein_coding	chr6	167342992	167370679	-	1379.48	-2.06524	0.425915	-4.84895	1.24119e-06	3.85691e-05	4348.45	5055.56	3507.93	519.754	1260.95	889.659	1491.04	814.382	1344.09	315.508	938.339	617.644	1273.54	548.94	988.399	1470.48	949.23	539.25	795.642	1207.44	2897.15	1293.66	843.631	861.621	1620.19	356.518	1212.87	663.618
ENSG00000272301	RP11-111M22.4	sense_intronic	chr11	76100692	76101172	+	26.0658	4.33991	0.895017	4.84898	1.24099e-06	3.85691e-05	0	4.44152	0	18.6626	46.7294	19.0579	26.7711	18.1524	31.5197	50.11	23.0319	36.5584	21.5333	12.4996	16.4411	26.6973	67.5988	21.3564	54.6483	65.989	5.0451	25.9862	14.6425	37.1858	19.9886	45.6343	8.3359	11.224
ENSG00000239944	TRBV8-2	TR_V_pseudogene	chr7	142245303	142245572	-	105.957	6.34215	1.30824	4.84785	1.24808e-06	3.87438e-05	0	4.44152	0	99.845	35.6034	45.046	15.1315	33.8294	88.9307	199.512	240.556	208.768	0	288.532	8.7041	172.998	363.611	3.5594	30.566	366.082	0	4.51935	84.4758	186.836	93.2803	229.122	96.9048	65.9409
ENSG00000065833	ME1	protein_coding	chr6	83920108	84140797	-	53.9913	-3.32881	0.686761	-4.84711	1.25273e-06	3.88251e-05	329.674	454.146	41.341	50.3891	14.093	6.93016	51.2143	19.8026	37.1483	44.5423	18.7668	37.5205	18.4572	83.3305	17.4082	4.27156	5.69253	24.9158	14.8199	1.57117	12.6128	28.2459	34.9166	18.1394	32.2039	8.55644	32.3016	68.7469
ENSG00000180964	TCEAL8	protein_coding	chrX	102507923	102510131	-	1874.82	1.26348	0.260671	4.84703	1.25324e-06	3.88251e-05	843.1	761.721	894.377	1302.65	3157.57	2602.28	2607.28	1726.95	2045.41	1481.03	1938.95	2191.58	2386.1	2014.51	2187.63	1370.1	2013.73	2085.81	2751.86	2091.22	1186.86	926.466	2104.01	2665.58	1997.75	2083.97	1701.56	1374.94
ENSG00000105968	H2AFV	protein_coding	chr7	44866390	44887682	-	9721.48	1.40572	0.290312	4.8421	1.28474e-06	3.97604e-05	3959.33	3952.96	3882.02	11552.2	14994.2	9455.34	17615.4	15461.7	8823.28	6074.45	7946.88	13503.5	12764.1	7535.16	12297.9	7859.67	5989.26	11723.8	6707.84	10209.4	4761.32	10141.4	9991.79	13672.6	8128.71	12475.3	9128.85	11593
ENSG00000161681	SHANK1	protein_coding	chr19	51165084	51222707	-	2545.4	4.50962	0.931421	4.84165	1.28764e-06	3.98099e-05	142.678	86.6097	144.189	104.511	1763.85	3860.1	3974.93	2623.02	6433.4	2290.21	434.195	3605.81	2389.18	3442.59	4361.72	7000.02	6380.62	932.564	522.4	4418.91	137.479	44.0636	8073.63	3807.46	2471.93	18.0636	1344.16	462.989
ENSG00000147180	ZNF711	protein_coding	chrX	84498997	84528368	+	2290.59	3.93484	0.813003	4.83988	1.29919e-06	4.01262e-05	114.575	93.272	291.403	1586.32	2675.45	3512.72	3294.01	1174.13	2958.35	3160.64	3091.4	3490.36	4.10159	3597.79	1852.04	3322.21	2658.41	3350.29	4454.3	1.57117	1719.12	2770.36	3204.45	1101.06	2594.08	2913.94	2701.87	2448.23
ENSG00000241360	PDXP	protein_coding	chr22	38054734	38062941	+	102.322	1.47461	0.304992	4.83492	1.33197e-06	4.10555e-05	25.9415	26.6491	65.5406	143.702	106.81	62.3714	118.724	136.968	163.227	98.3642	76.7732	116.41	119.971	120.829	125.726	85.4312	88.2343	175.301	71.3206	116.266	80.7216	94.9063	74.3387	145.115	96.6117	78.9094	129.206	120.658
ENSG00000259768	RP5-991G20.1	antisense	chr16	72699069	72821143	+	46.6703	2.60677	0.539136	4.83509	1.33085e-06	4.10555e-05	6.48538	5.5519	13.1081	55.0547	54.8885	28.5869	110.576	60.2329	18.0113	47.3261	16.2077	85.6236	58.4476	26.0408	38.6849	36.3083	49.0981	48.9418	81.5093	84.0575	11.3515	24.8564	34.9166	71.6506	54.4135	72.2544	71.8971	40.687
ENSG00000173041	ZNF680	protein_coding	chr7	63980262	64023484	-	1212.89	1.44013	0.297884	4.83452	1.3347e-06	4.10982e-05	500.455	439.711	498.108	727.842	1482.73	979.751	1204.7	1234.36	1716.7	1521.86	899.952	1097.71	1087.95	1238.5	586.076	1051.87	2231.47	1054.47	2001.61	1532.67	1306.68	840.598	1402.3	1065.69	1064.95	2162.88	1173.28	1856.17
ENSG00000111206	FOXM1	protein_coding	chr12	2966847	2986206	-	3309.04	3.25114	0.672629	4.83349	1.34162e-06	4.12698e-05	229.15	212.083	711.871	4618.06	5241.86	3207.8	2558.39	7982.1	742.965	1240.69	770.291	5486.65	2799.33	2139.51	4765.01	598.018	979.116	3663.52	1912.69	4521.03	1039.29	638.358	5191.32	14543.3	3468.03	5735.66	4658.72	2998.21
ENSG00000123119	NECAB1	protein_coding	chr8	91803778	91971636	+	569.818	3.68726	0.763062	4.8322	1.35035e-06	4.14965e-05	47.5595	42.1945	57.474	742.772	895.277	132.539	1032.43	885.341	1043.53	302.516	412.016	779.271	6.15238	585.397	588.978	806.257	590.6	270.515	872.52	26.7098	42.8834	155.917	1716.55	1009.46	675.172	573.281	739.811	921.77
ENSG00000100450	GZMH	protein_coding	chr14	25075686	25078905	-	276.813	-3.24509	0.671721	-4.831	1.3585e-06	4.17049e-05	1157.64	1349.11	1619.36	369.52	58.5972	543.151	44.2306	262.384	79.9251	138.267	88.7157	26.9378	135.352	73.9558	263.057	164.455	327.321	30.2549	114.854	135.12	150.092	65.5305	42.801	45.3485	153.246	30.4229	233.405	47.7019
ENSG00000211706	TRBV6-1	TR_V_gene	chr7	142028121	142028610	+	25.3553	-3.99453	0.827003	-4.83013	1.36443e-06	4.18448e-05	162.135	121.031	183.514	7.46505	6.67563	5.19762	1.16396	11.5515	0	4.63982	8.53035	2.88619	0	12.4996	11.6055	12.8147	32.0205	1.7797	5.55745	2.35675	0	9.03869	4.50537	48.0694	12.2153	38430.8	13.5458	19.642
ENSG00000160791	CCR5	protein_coding	chr3	46411633	46417697	+	146.001	-3.43372	0.711541	-4.82575	1.39481e-06	4.27334e-05	1358.69	483.016	466.851	101.711	26.7025	250.352	23.2792	247.533	34.8969	38.0465	96.393	6.73444	17.4318	131.246	46.4219	28.833	67.5988	19.5767	31.4922	76.2016	75.6765	62.141	110.382	47.1624	124.374	5.70429	56.2673	53.3139
ENSG00000100311	PDGFB	protein_coding	chr22	39619364	39640756	-	58.4026	-2.81406	0.583205	-4.82516	1.3989e-06	4.28159e-05	376.152	247.615	124.023	22.3951	11.8678	11.2615	54.7062	33.0043	41.6511	56.6058	17.0607	85.6236	11.2794	43.7485	16.4411	8.54312	11.3851	40.9331	12.0411	89.5565	35.3157	25.9862	28.1586	13.6045	55.524	28.5215	67.7292	64.5379
ENSG00000261253	AC137932.6	antisense	chr16	89387541	89391518	+	85.5997	-2.7558	0.571511	-4.82195	1.42159e-06	4.34667e-05	418.307	514.106	139.148	17.7295	19.2852	38.1159	20.9513	20.6277	115.948	36.1906	58.8594	83.6995	24.6095	99.9966	54.1589	81.1597	43.4056	12.4579	52.7958	17.2828	80.7216	67.7902	90.1075	17.2324	121.042	38.0286	26.0497	86.9859
ENSG00000184517	ZFP1	protein_coding	chr16	75182390	75206134	+	1565.98	1.67654	0.347788	4.82059	1.43138e-06	4.37222e-05	566.39	456.366	563.649	1643.24	1758.66	1403.36	1364.16	1703.85	802.628	1072.73	1393.86	2479.24	2022.08	1677.03	2158.62	842.565	1017.54	3278.21	1545.9	1355.13	546.132	1745.6	1637.7	2347.24	2038.84	1506.88	2179.84	2740.06
ENSG00000106628	POLD2	protein_coding	chr7	44154286	44163957	-	5068.17	1.84913	0.383617	4.82024	1.43386e-06	4.37544e-05	1352.2	1453.49	1768.59	7066.6	7860.93	3626.21	5982.77	9322.9	2911.07	6541.22	1823.79	6381.36	7769.44	4637.34	5420.72	3361.72	5640.59	6117.73	2945.45	5979.86	2188.31	3788.34	5605.81	13103	4956.07	5572.14	4453.45	4277.74
ENSG00000253910	PCDHGB2	protein_coding	chr5	140739703	140892546	+	553.007	5.15748	1.07009	4.81969	1.43785e-06	4.38321e-05	12.9708	28.8699	10.0832	22.3951	74.1737	4780.94	97.7728	321.792	318.575	1669.41	35.8275	359.812	21.5333	79.164	34.8164	1806.87	1237.41	518.783	278.799	421.858	281.264	898.22	73.2123	719.227	82.1755	1032.48	188.6	77.1649
ENSG00000111788	RP11-22B23.1	pseudogene	chr12	9429831	9466684	+	1135.52	2.51038	0.521067	4.81776	1.45181e-06	4.42135e-05	208.613	236.511	210.738	2345.89	1803.9	905.252	407.387	1823.49	437.899	517.804	2205.1	1290.13	705.473	2177.01	1248.56	299.009	865.977	1040.24	798.42	1155.59	493.159	397.702	1030.6	1512.83	3426.94	1196	1838.07	1216.4
ENSG00000163291	PAQR3	protein_coding	chr4	79808281	79860592	-	1779.22	1.68785	0.35044	4.81636	1.46198e-06	4.44788e-05	608.545	522.989	657.422	2014.63	2003.43	1947.38	1711.02	3309.51	1503.94	1432.78	812.943	3174.81	2580.93	1310.37	2152.82	758.202	1508.52	2531.63	1259.69	1840.62	1311.73	1019.11	2479.08	3490.02	1922.24	2108.69	2471.59	1373.54
ENSG00000239407	LL0XNC01-237H1.2	lincRNA	chrX	102139342	102161086	+	96.8867	1.4109	0.292956	4.81609	1.46397e-06	4.44951e-05	46.4786	33.3114	37.3077	83.0486	137.221	71.0341	168.775	58.5827	118.199	103.004	120.278	146.234	109.718	108.33	83.1726	89.7028	96.0615	113.011	113.001	79.344	71.8927	70.0499	56.3172	107.929	117.711	153.065	93.7788	126.27
ENSG00000159720	ATP6V0D1	protein_coding	chr16	67471917	67515140	-	1959.58	-1.55163	0.322195	-4.81581	1.46603e-06	4.45134e-05	5225.06	6203.7	2849.5	1348.37	1628.11	1494.32	1454.95	1726.13	1392.5	1182.23	1485.99	1469.07	3601.2	1434.33	2149.91	1373.31	1209.66	2349.21	959.586	1234.15	3391.57	1643.91	1121.84	1644.34	1500.26	1035.33	1611.95	1147.65
ENSG00000164663	USP49	protein_coding	chr6	41757634	41863099	-	1507.66	1.2563	0.260921	4.81486	1.47302e-06	4.46811e-05	674.48	745.065	599.948	2127.54	1844.7	1244.83	1319.93	1246.74	1153.85	1344.62	1342.68	1749.03	1241.76	1289.54	2164.42	1759.88	1884.23	1955.89	696.534	2238.91	1484.52	1213.44	1343.73	2241.12	1732.35	2413.87	1895.37	1265.5
ENSG00000172345	STARD5	protein_coding	chr15	81601394	81616524	-	201.302	-1.44509	0.300227	-4.81332	1.48442e-06	4.49376e-05	535.044	471.912	381.144	243.547	157.248	174.987	153.643	237.631	120.45	80.7328	243.968	122.182	158.937	270.824	241.781	91.8386	125.236	171.741	119.485	151.618	146.308	262.122	162.193	152.371	209.881	91.2687	188.6	169.763
ENSG00000253294	IGHVII-40-1	IG_V_pseudogene	chr14	106896861	106896918	-	57.6106	4.96655	1.03181	4.81343	1.48365e-06	4.49376e-05	0	0	6.0499	19.5957	89.0084	110.016	68.6738	56.9325	148.593	110.428	75.0671	32.7101	30.7619	21.8743	141.2	107.857	76.1376	17.797	92.6242	21.2108	0	4.51935	56.3172	182.301	7.77336	28.5215	91.6949	15.433
ENSG00000220517	ASS1P1	pseudogene	chr6	25023475	25024711	-	297.377	2.50797	0.521342	4.81061	1.50468e-06	4.55057e-05	46.4786	83.2786	42.3493	288.337	333.04	144.667	303.794	120.466	461.539	463.982	373.629	152.006	393.753	281.24	246.616	687.721	350.802	147.715	1131.87	231.747	170.272	570.567	260.185	132.418	164.351	116.938	247.993	378.81
ENSG00000136492	BRIP1	protein_coding	chr17	59758627	59940882	-	1812.57	2.68458	0.558465	4.80706	1.53164e-06	4.62754e-05	251.849	279.816	398.285	2636.09	4576.52	659.231	1833.24	2506.68	494.185	1402.15	590.3	2368.6	2864.96	1889.52	2208.91	501.908	1223.89	4237.47	1338.42	3569.69	406.131	590.904	1580.26	3644.2	1958.89	3130.71	2002.7	1606.43
ENSG00000187535	IFT140	protein_coding	chr16	1560428	1662111	-	836.72	1.25261	0.260765	4.80358	1.55856e-06	4.70418e-05	361.02	315.348	446.684	606.535	695.749	401.949	748.428	592.428	773.359	824.96	859.859	842.767	687.016	1340.58	662.479	1008.09	853.169	1114.09	1062.4	1137.53	749.198	1426.98	1084.67	1075.67	1062.73	941.208	973.216	780.067
ENSG00000070761	C16orf80	protein_coding	chr16	58147496	58163354	-	1066.94	1.74018	0.362296	4.8032	1.56154e-06	4.70853e-05	335.078	307.575	393.243	1343.71	1810.58	1354.85	1865.83	1479.42	538.087	653.286	592.006	1794.25	1377.11	902.052	1393.62	684.518	1030.35	1259.14	916.979	1390.48	679.828	441.766	1209.69	2150.43	938.355	1061	817.96	1153.26
ENSG00000215012	C22orf29	protein_coding	chr22	19833661	19842419	-	3513.06	1.67543	0.348937	4.80153	1.5746e-06	4.74324e-05	1184.66	936.051	1440.88	3977	3441.66	1966.43	2815.63	3252.58	3538.09	4045.92	8926.16	5046.02	1670.37	4492.55	3792.09	4716.87	4067.32	2409.72	3280.75	4728.43	1465.6	2896.9	2340.54	3045.6	4549.64	4943.72	4369.05	5025.54
ENSG00000120262	CCDC170	protein_coding	chr6	151815165	151942328	+	40.5576	-3.3451	0.696879	-4.80012	1.58574e-06	4.77132e-05	251.849	294.251	76.6321	15.8632	11.8678	41.581	20.9513	34.6546	13.5085	19.4872	3.41214	31.7481	10.254	42.7069	15.474	6.40734	3.55783	1.7797	17.5986	1.57117	8.82893	36.1548	12.3898	16.3255	24.4306	10.4579	37.5115	74.3589
ENSG00000211937	IGHV2-5	IG_V_gene	chr14	106494135	106494597	-	169.96	-4.0624	0.846342	-4.79995	1.58705e-06	4.77132e-05	243.202	389.744	2541.97	99.845	117.194	93.5572	44.2306	69.3091	40.5254	120.635	61.4185	26.9378	52.2953	30.2073	40.6192	48.0551	44.1171	26.6955	22.2298	9.427	40.3608	448.545	16.8952	1.81394	15.5467	6.65501	84.401	22.448
ENSG00000137757	CASP5	protein_coding	chr11	104864962	104893895	-	33.5515	-3.52895	0.735339	-4.79907	1.59401e-06	4.78217e-05	108.09	367.536	69.5738	29.8602	3.70869	16.4591	11.6396	60.2329	5.62853	12.0635	1.70607	5.77238	16.4064	14.5828	29.0137	4.27156	8.5388	1.7797	14.8199	3.92792	5.0451	22.5967	18.0215	1.81394	16.6572	20.9157	32.3016	36.478
ENSG00000155265	GOLGA7B	protein_coding	chr10	99609996	99631337	+	73.8876	-3.59258	0.748625	-4.7989	1.59536e-06	4.78217e-05	487.485	233.18	503.15	13.0638	18.5434	141.202	16.2955	21.4528	33.7712	25.983	25.5911	15.393	12.3048	17.7077	143.134	9.61101	56.2138	17.797	21.3036	295.379	2.52255	13.558	14.6425	7.25576	36.6458	4.75358	68.7711	72.9559
ENSG00000253520	RP11-798K23.5	pseudogene	chr5	178954225	178954514	-	127.207	3.03416	0.632239	4.79908	1.59395e-06	4.78217e-05	24.8606	15.5453	11.0915	41.9909	140.188	152.464	286.335	42.0805	106.942	261.686	39.2396	101.017	279.933	67.706	126.693	45.9193	260.433	105.892	289.914	350.37	47.9285	68.92	141.919	231.277	48.8611	153.065	80.233	39.284
ENSG00000146733	PSPH	protein_coding	chr7	56078744	56119297	-	483.389	2.0554	0.428491	4.79684	1.61186e-06	4.82215e-05	92.9572	159.895	127.048	713.845	887.118	344.775	928.842	729.396	333.209	691.333	130.514	513.742	737.261	448.943	426.501	317.163	490.981	476.96	394.579	879.068	247.21	238.395	642.016	1009.46	366.458	580.887	366.779	259.555
ENSG00000257446	ZNF878	protein_coding	chr19	12154620	12167127	-	85.2863	2.28324	0.475971	4.79701	1.6105e-06	4.82215e-05	23.7797	14.4349	19.158	60.6535	50.4381	51.9762	44.2306	105.614	194.747	73.3091	95.5399	166.437	27.6857	43.7485	72.5342	114.264	100.331	69.4084	75.9518	95.8412	58.0187	149.138	85.6021	58.0461	83.286	180.636	73.9811	199.226
ENSG00000108509	CAMTA2	protein_coding	chr17	4871287	4890960	-	2312.7	-1.14751	0.239264	-4.796	1.61865e-06	4.83771e-05	4938.62	5388.68	3273	2428.01	1662.23	1920.52	871.808	2286.38	2126.46	2286.5	2676.82	1974.15	1864.17	2054.1	2155.72	2411.3	2155.34	1964.79	2911.18	1702.36	1870.47	2434.8	2090.49	1416.69	2187.65	2460.45	2124.61	1118.19
ENSG00000110047	EHD1	protein_coding	chr11	64619114	64655768	-	6311.49	-1.14918	0.239624	-4.79579	1.62036e-06	4.83809e-05	17014.4	10742.9	9390.45	8058.52	6093.37	3764.81	3895.78	6927.61	4157.23	4373.49	6094.08	4620.79	6032.41	8446.59	7636.4	4268.36	4362.62	7466.74	4581.19	5796.04	64735	5764.43	4688.97	5362.01	6801.69	4391.35	5822.62	4340.88
ENSG00000119655	NPC2	protein_coding	chr14	74942895	74960880	-	839.882	-2.33592	0.487166	-4.79491	1.62748e-06	4.8546e-05	2519.57	4927.87	1423.74	297.669	245.515	565.674	983.548	722.795	957.975	421.296	504.144	463.714	977.204	398.945	329.789	547.828	365.745	177.97	965.144	255.315	1345.78	582.996	1350.49	278.44	393.11	640.782	539.749	333.914
ENSG00000242076	IGKV1-33	IG_V_gene	chr2	89567758	89568263	-	57.7301	-3.45957	0.721576	-4.79446	1.63111e-06	4.86068e-05	95.1189	212.083	612.048	51.3222	28.9277	4.33135	27.9351	37.1299	21.3884	35.2626	15.3546	7.6965	33.8381	14.5828	26.1123	34.1725	9.96194	30.2549	3.70497	35.3513	11.3515	158.177	9.01075	9.0697	6.66288	11.4086	53.1413	21.045
ENSG00000244618	RN7SL334P	misc_RNA	chr6	25031243	25031510	-	33.4468	4.3728	0.912221	4.79358	1.63834e-06	4.87745e-05	3.24269	2.22076	0	40.1246	23.7356	13.8603	16.2955	6.60087	63.0395	73.3091	46.9169	5.77238	35.8889	17.7077	29.0137	113.196	34.1552	18.6869	138.936	32.2089	13.874	55.362	21.4005	10.8836	27.762	33.275	23.9657	35.075
ENSG00000177666	PNPLA2	protein_coding	chr11	818902	825573	+	5075.36	-1.11799	0.233332	-4.79142	1.65602e-06	4.92527e-05	10580.9	10711.8	8071.57	4230.81	3185.02	5953.01	3392.95	4419.28	5311.08	3747.12	5075.56	5072.96	3428.93	4649.84	4677.97	5665.16	4144.17	4736.68	4958.17	3177.69	8243.7	5942.94	3934.32	3453.74	4659.57	3168.73	4327.37	3189.02
ENSG00000233901	RP11-65J3.1	lincRNA	chr9	132094579	132121817	+	47.3765	-3.07222	0.641249	-4.791	1.65956e-06	4.931e-05	258.334	353.101	54.4491	7.46505	8.15911	32.9183	33.7549	35.4797	23.6398	6.49575	16.2077	29.824	18.4572	14.5828	23.2109	25.6294	31.3089	3.5594	27.7873	55.7764	2.52255	15.8177	82.2231	10.8836	29.983	17.1129	53.1413	54.7169
ENSG00000149506	ZP1	protein_coding	chr11	60635035	60643166	+	264.235	4.59937	0.960297	4.78952	1.67177e-06	4.96245e-05	8.64718	5.5519	22.183	230.483	580.038	40.7147	246.76	141.094	81.0508	231.063	243.115	404.066	1.0254	708.309	340.427	495.501	450.422	119.24	70.3944	5.49909	26.4868	84.7377	18.0215	837.133	534.141	766.276	128.164	578.035
ENSG00000090971	NAT14	protein_coding	chr19	55996371	55998935	+	599.755	1.90524	0.397898	4.78827	1.68222e-06	4.98863e-05	184.833	126.583	209.73	524.419	380.511	563.076	604.096	703.817	338.837	429.647	750.671	676.33	295.314	1655.15	733.079	637.53	582.062	466.282	395.505	486.276	380.905	589.775	539.518	867.063	1739.01	726.346	550.169	656.603
ENSG00000166532	RIMKLB	protein_coding	chr12	8834196	8935691	+	2082.97	1.55752	0.325295	4.78802	1.68438e-06	4.99019e-05	531.801	581.839	1170.66	1482.74	2027.17	2706.23	2906.41	1684.87	2406.76	2771.83	771.997	2034.76	1539.12	1378.08	2127.67	3044.55	3322.31	1691.61	3247.4	2275.84	3005.62	1800.96	3017.47	2976.67	1793.42	2726.65	2036.04	1262.7
ENSG00000147457	CHMP7	protein_coding	chr8	23101150	23119512	+	2505.36	-1.57538	0.329113	-4.78676	1.69494e-06	5.01659e-05	5675.79	4447.07	8355.92	3477.78	1504.98	2324.2	1275.7	1855.67	1811.26	1674.97	3567.39	1338.23	1285.85	2549.91	3561.91	1601.84	1754.72	2927.61	1594.99	1529.53	2049.57	1085.77	2949.89	2812.51	2420.85	1434.63	1388.97	1892.64
ENSG00000147100	SLC16A2	protein_coding	chrX	73641085	73753752	+	335.555	4.47165	0.934404	4.78556	1.70512e-06	5.04184e-05	21.6179	18.8765	10.0832	627.064	784.758	1345.32	75.6576	46.2061	427.768	252.406	92.1278	167.399	0	279.157	508.707	101.45	241.933	534.8	313.07	1505.18	315.319	10.1685	319.882	133.325	137.699	434.477	94.8208	596.274
ENSG00000170954	ZNF415	protein_coding	chr19	53611132	53636330	-	274.68	2.15784	0.450944	4.78516	1.70855e-06	5.04708e-05	55.1258	43.3048	102.848	19.5957	459.877	305.793	126.872	339.945	252.158	270.037	526.323	317.481	189.699	311.448	300.775	288.33	298.858	352.381	434.407	534.197	393.518	159.307	273.701	234.905	265.405	267.151	277.169	290.421
ENSG00000177839	PCDHB9	pseudogene	chr5	140566893	140571111	+	221.263	5.26707	1.10087	4.78446	1.71451e-06	5.05979e-05	4.32359	8.88305	6.0499	15.8632	18.5434	931.24	360.828	5.77576	160.976	379.537	3.41214	45.217	185.597	16.6661	145.068	774.22	381.4	32.9245	848.437	371.581	56.7574	135.58	933.739	96.1388	9.99432	130.248	43.7635	92.5979
ENSG00000240505	TNFRSF13B	protein_coding	chr17	16832849	16875432	-	68.1959	-3.79772	0.794227	-4.78165	1.73864e-06	5.12604e-05	262.658	218.745	711.871	7.46505	36.3451	28.5869	32.5909	57.7576	40.5254	63.1015	37.5335	12.5068	16.4064	14.5828	4.83561	37.3762	35.5783	10.6782	12.9674	1.57117	6176.47	117.503	11.2634	1.81394	8.88384	0.950715	29.1756	65.9409
ENSG00000235126	AC128709.3	lincRNA	chr3	197171932	197185194	-	114.257	4.4239	0.926136	4.77673	1.78169e-06	5.24791e-05	8.64718	0	9.07485	7.46505	134.996	43.3135	313.106	102.313	32.6454	49.1821	168.048	348.267	166.114	103.121	286.268	28.833	15.6545	211.785	16.6724	24.3531	2.52255	38.4144	176.836	86.1621	235.422	153.065	261.539	175.375
ENSG00000270145	CTD-2267D19.6	lincRNA	chr17	38459457	38460909	+	44.9668	4.00596	0.838682	4.77649	1.78378e-06	5.24899e-05	2.16179	0	7.05822	128.772	82.3328	29.4532	33.7549	135.318	15.7599	57.5338	5.97125	60.61	34.8635	48.9567	34.8164	19.222	64.7526	47.1621	11.1149	59.7044	2.52255	15.8177	58.5699	126.976	31.0934	43.7329	68.7711	32.269
ENSG00000198826	ARHGAP11A	protein_coding	chr15	32907345	32932150	+	1940.37	2.42246	0.507245	4.77573	1.7906e-06	5.26398e-05	402.094	295.361	492.058	1674.97	3236.94	3053.6	1120.9	4288.91	539.213	1337.2	1439.92	1935.67	1456.06	1666.61	2953.59	634.327	1010.42	1858.9	2042.36	2367.75	741.63	772.808	3804.79	6166.49	1972.21	3110.74	2081.89	1873
ENSG00000184117	NIPSNAP1	protein_coding	chr22	29950797	29977326	-	2014.65	1.55177	0.324961	4.77524	1.79496e-06	5.27171e-05	790.136	582.95	844.969	2548.38	1835.06	2249.7	2417.55	2627.15	1070.55	2245.67	1265.9	2727.45	3401.24	2295.75	2343.34	940.811	1405.34	2978.33	1703.36	2131.29	1041.81	2458.52	1311.06	3621.53	2651.83	2752.32	1693.23	2474.89
ENSG00000234465	PINLYP	protein_coding	chr19	44080952	44088116	+	479.596	2.43983	0.511054	4.77412	1.80497e-06	5.29603e-05	70.2583	69.954	150.239	313.532	619.35	524.093	366.648	742.598	357.974	376.753	372.776	501.235	1429.4	624.979	671.183	651.413	236.24	1342.79	358.456	498.846	35.3157	511.816	332.271	433.532	350.912	531.45	362.612	592.065
ENSG00000163913	IFT122	protein_coding	chr3	129158968	129239198	+	1313.37	1.29443	0.271197	4.77301	1.81489e-06	5.3152e-05	660.428	528.541	526.341	1548.06	1415.23	1312.4	1658.65	1238.49	1498.31	886.205	1218.13	2127.12	724.956	1431.2	1405.23	1621.06	1279.4	1364.14	1131.87	1703.93	679.828	1115.15	2461.06	1464.76	1170.45	2118.19	1294.15	1191.15
ENSG00000178035	IMPDH2	protein_coding	chr3	49061758	49066841	-	7397.94	1.442	0.302116	4.773	1.81499e-06	5.3152e-05	2972.47	2803.71	2985.63	7445.45	6538.41	8387.23	12676.7	8907.87	5966.24	11534.6	4421.28	8684.54	11946.9	7479.95	4709.89	6739.45	7311.35	6102.6	6726.37	6382.87	9092.54	7093.11	6811	12692.1	5778.94	14303.5	3935.59	6711.94
ENSG00000105948	TTC26	protein_coding	chr7	138818490	138876732	+	219.385	2.05372	0.430401	4.77164	1.82736e-06	5.34631e-05	49.7213	41.0841	81.6736	324.729	304.854	232.16	256.072	485.989	187.993	229.207	47.77	169.323	186.622	219.784	178.918	101.45	286.05	180.64	301.029	321.304	123.605	251.954	416.747	438.066	157.688	275.707	131.29	161.345
ENSG00000162976	PQLC3	protein_coding	chr2	11295324	11319000	+	720.258	-1.64273	0.344293	-4.77132	1.83026e-06	5.34965e-05	2018.03	2357.34	1121.25	627.064	573.363	847.212	626.212	611.405	661.915	124.347	529.735	584.934	631.645	630.187	736.948	383.373	368.592	809.764	555.745	650.463	1060.73	470.012	771.545	312.905	565.234	351.765	607.478	578.035
ENSG00000245857	GS1-24F4.2	lincRNA	chr8	6693076	6742798	+	40.4736	4.40408	0.92318	4.77056	1.83718e-06	5.36474e-05	2.16179	2.22076	2.01663	35.459	47.4712	24.2556	64.0179	40.4303	63.0395	20.4152	15.3546	61.572	2.05079	10.4163	84.1397	50.1908	83.9649	18.6869	120.411	100.555	0	11.2984	31.5376	82.5342	48.8611	49.4372	27.0917	33.672
ENSG00000142731	PLK4	protein_coding	chr4	128802016	128820350	+	1533.74	2.73255	0.572961	4.76918	1.8498e-06	5.39643e-05	175.105	148.791	437.609	2204.99	2751.84	1993.29	1151.16	3142.01	400.751	817.536	416.281	2071.32	1476.57	1007.26	1793.05	375.897	947.095	2293.15	1070.74	2519.37	456.582	456.454	2634.52	4510.36	1400.32	2222.77	2523.69	1546.1
ENSG00000196437	ZNF569	protein_coding	chr19	37902057	37960177	-	652.011	1.31866	0.276591	4.76756	1.86472e-06	5.43476e-05	321.026	215.414	301.487	610.267	755.088	488.576	904.399	846.561	469.419	862.078	342.067	613.796	854.156	860.387	709.868	758.202	725.087	654.93	1114.27	659.89	269.913	792.015	680.311	818.087	496.384	780.537	644.99	707.111
ENSG00000123975	CKS2	protein_coding	chr9	91926113	91931618	+	606.96	2.46933	0.518432	4.76307	1.90669e-06	5.54649e-05	91.8763	113.259	155.281	770.766	1267.63	417.542	860.168	1028.09	230.77	475.117	139.898	983.228	987.458	551.023	482.594	114.264	212.758	490.308	451.08	1133.6	363.247	429.338	920.223	1221.69	588.554	1208.36	759.609	547.169
ENSG00000227885	RP11-79N23.1	lincRNA	chr6	53605547	53611820	-	49.8948	3.80832	0.799522	4.76325	1.90502e-06	5.54649e-05	2.16179	7.77266	2.01663	177.295	39.3121	22.523	82.6413	46.2061	63.0395	20.4152	58.8594	9.62063	82.0318	68.7476	15.474	61.9376	93.2153	31.1448	132.453	51.0629	10.0902	32.7653	11.2634	71.6506	31.0934	139.755	11.4619	21.045
ENSG00000266189	MIR3186	miRNA	chr17	79418130	79418214	-	24.2463	7.11526	1.49443	4.7612	1.92448e-06	5.59292e-05	0	0	0	24.2614	31.8947	3.46508	22.1153	3.30043	21.3884	69.5973	0	17.3171	21.5333	65.6228	42.5534	28.833	75.4261	33.8143	36.1234	18.854	6.30638	65.5305	0	0.90697	35.5354	33.275	15.6298	5.61199
ENSG00000116962	NID1	protein_coding	chr1	236139130	236228462	-	357.534	-4.19365	0.88131	-4.75842	1.95112e-06	5.66492e-05	1667.82	3982.94	1228.13	298.602	97.9093	204.44	39.5747	651.836	105.816	16.7033	204.728	25.9757	16.4064	72.9142	143.134	34.1725	55.5022	54.2809	25.9348	21.9963	2.52255	67.7902	259.059	47.1624	230.98	17.1129	344.898	92.5979
ENSG00000166508	MCM7	protein_coding	chr7	99690351	99699563	-	13377.3	2.03132	0.426908	4.75823	1.95301e-06	5.66502e-05	3031.92	2709.33	4940.75	23003.5	22799.5	9697.89	11468.5	24962	5541.85	9339.03	5819.41	20918.1	12308.9	12343.3	16237	6081.63	13457.9	19740.5	5877	20341.1	5818.26	12094.9	18111.6	31052.8	12461.8	14924.3	16047.6	13435.1
ENSG00000065328	MCM10	protein_coding	chr10	13203554	13253104	+	1273.76	3.53668	0.743446	4.75715	1.96347e-06	5.68995e-05	86.4718	78.837	199.647	2699.55	2446.25	421.874	1073.17	3880.48	255.535	856.511	170.607	1506.59	1764.71	1011.42	1589.95	144.165	523.713	1863.35	314.922	2606.57	312.796	250.824	1415.81	5526.17	905.041	1523.05	1520.26	716.932
ENSG00000101336	HCK	protein_coding	chr20	30639991	30689659	+	2122.09	-3.79136	0.797246	-4.75557	1.97884e-06	5.72906e-05	12236.8	19713.7	5141.41	737.173	298.92	563.076	328.237	2072.67	651.783	156.826	964.783	215.502	2039.52	716.642	840.43	264.837	520.867	234.921	202.847	142.191	5181.32	2061.95	1225.46	226.742	1036.08	202.502	1250.38	190.808
ENSG00000011422	PLAUR	protein_coding	chr19	44150247	44174699	-	1012.68	-3.01723	0.634509	-4.75523	1.98225e-06	5.73349e-05	6526.46	6394.68	1051.67	195.957	51.1799	902.653	467.913	1038.81	1122.33	124.347	371.07	1376.71	491.165	609.354	872.345	583.068	705.163	385.305	164.871	447.783	55.4961	1022.5	7208.6	350.09	453.076	583.739	845.052	513.497
ENSG00000187122	SLIT1	protein_coding	chr10	98757795	98945677	-	164.445	5.03275	1.05878	4.75335	2.00078e-06	5.77614e-05	2.16179	5.5519	9.07485	466.565	347.133	34.6508	62.854	381.2	14.6342	551.21	49.476	391.56	0	214.576	215.668	166.591	57.6369	15.1275	37.9759	149.261	0	57.6217	50.6855	308.37	393.11	248.137	168.802	204.838
ENSG00000249646	OR7E94P	pseudogene	chr4	80508456	80509284	-	16.1134	-7.73878	1.62802	-4.75349	1.99937e-06	5.77614e-05	263.739	135.466	34.2828	0	0	1.73254	2.32792	0	9.00564	0	0	0	0	0	0	0	0	0	0	0	0	0	0	1.81394	0	0	0	2.806
ENSG00000227403	AC009299.3	lincRNA	chr2	162101250	162105561	+	669.908	2.261	0.475687	4.75313	2.00289e-06	5.77678e-05	136.193	44.4152	277.287	992.851	1034.72	245.154	860.168	696.391	610.132	558.634	1247.99	894.719	449.124	797.889	187.622	1466.21	508.059	766.162	1303.22	996.906	280.003	780.717	301.86	848.017	583.002	827.122	418.879	643.976
ENSG00000162711	NLRP3	protein_coding	chr1	247579458	247612410	+	800.337	-3.46689	0.729443	-4.75279	2.00629e-06	5.7811e-05	4926.73	6436.88	1414.67	105.444	111.261	835.951	346.861	835.835	639.4	30.6228	280.649	940.898	1035.65	131.246	214.701	401.527	456.114	114.791	163.019	85.6286	109.731	303.926	931.486	80.7203	299.83	100.776	565.799	509.288
ENSG00000187116	LILRA5	protein_coding	chr19	54818353	54824409	-	1138.55	-3.61438	0.760554	-4.75229	2.01122e-06	5.78986e-05	5953.58	10488.7	2528.86	368.587	221.038	705.144	238.612	1890.32	648.406	72.3812	1268.46	206.844	207.13	665.602	543.523	183.677	337.283	174.411	156.535	88.771	65.5863	198.851	1058.76	167.789	1201.54	154.967	1496.29	587.856
ENSG00000116985	BMP8B	protein_coding	chr1	40222854	40254533	-	130.138	-2.32699	0.489808	-4.75082	2.02597e-06	5.82681e-05	416.145	529.652	422.485	140.903	120.161	103.952	44.2306	47.0312	46.1539	81.6608	121.984	59.6479	57.4223	112.496	62.863	105.721	79.6955	82.7561	51.8695	36.1369	314.058	176.254	38.2957	33.5579	47.7506	61.7965	90.6529	158.539
ENSG00000091651	ORC6	protein_coding	chr16	46723555	46732306	+	375.988	2.48351	0.52434	4.73645	2.17496e-06	6.24943e-05	48.6404	43.3048	129.065	614.933	705.392	325.718	310.778	665.862	128.33	414.8	95.5399	436.777	542.435	316.656	322.052	112.128	281.069	601.539	148.199	678.744	156.398	190.942	684.817	838.947	308.713	578.035	488.692	359.168
ENSG00000262580	RP11-334C17.5	antisense	chr17	78174472	78179748	-	140.177	-3.42872	0.723979	-4.73594	2.18041e-06	6.2592e-05	1134.94	712.864	365.011	132.505	14.093	399.35	31.427	61.058	56.2853	34.3347	100.658	25.9757	12.3048	31.2489	108.318	116.4	50.5212	73.8576	12.9674	9.427	108.47	49.7128	21.4005	19.0464	67.7393	43.7329	58.3513	72.9559
ENSG00000136925	TSTD2	protein_coding	chr9	100362362	100395962	-	1051.25	1.07526	0.227133	4.73406	2.20072e-06	6.31012e-05	444.249	541.866	599.948	821.155	1250.57	757.12	1088.3	1119.67	1529.83	1322.35	805.265	978.418	1203.82	920.802	1028.05	1139.44	1197.57	1464.69	1155.95	1857.12	1342	1236.04	992.309	1214.43	808.429	919.342	1004.48	691.678
ENSG00000156398	SFXN2	protein_coding	chr10	104474295	104503249	+	1275.09	1.92047	0.405684	4.73392	2.20229e-06	6.31012e-05	484.242	294.251	318.628	2234.85	2940.99	539.686	1416.54	851.512	1055.91	786.913	1146.48	1732.68	1268.42	1580.15	801.745	1789.78	1663.64	1736.99	1539.41	1923.11	481.807	736.653	604.846	1237.11	1880.04	2317.84	1284.77	1053.65
ENSG00000136856	SLC2A8	protein_coding	chr9	130159421	130170703	+	52.2744	-2.84831	0.601838	-4.73268	2.21575e-06	6.34273e-05	224.827	262.05	190.572	21.462	20.7686	41.581	54.7062	41.2554	47.2796	36.1906	20.4728	16.3551	6.15238	29.1657	50.2904	4.27156	38.4246	3.5594	17.5986	7.85584	50.451	50.8426	24.7796	40.8136	21.0991	5.70429	59.3933	75.7619
ENSG00000117461	PIK3R3	protein_coding	chr1	46505812	46642160	-	1709.74	2.98035	0.629843	4.7319	2.22425e-06	6.36111e-05	218.341	247.615	251.071	3515.1	3151.64	223.498	1404.9	2918.41	592.121	1864.28	1079.94	2179.07	457.327	2512.41	3653.79	2176.36	197.104	2298.49	2443.43	437.57	621.809	1472.18	2070.22	461.648	4005.5	2946.27	2174.63	2298.11
ENSG00000133026	MYH10	protein_coding	chr17	8377523	8534079	-	3307.18	2.36306	0.499473	4.73111	2.23297e-06	6.37409e-05	615.03	739.514	756.237	4494.89	7168.15	5085.87	2794.67	2750.09	2530.58	5179.89	3001.83	3988.71	616.264	3224.89	4576.42	2322.66	5170.24	6851.85	5059.13	724.308	1971.37	1168.25	1287.41	5593.28	3440.27	5999.01	2935.28	2554.86
ENSG00000153048	CARHSP1	protein_coding	chr16	8946799	8962866	-	2767.32	1.3417	0.283589	4.73114	2.23266e-06	6.37409e-05	1159.8	1236.96	1106.12	5274.05	4215.29	2126.69	3723.52	2856.53	2028.52	1547.84	3564.83	3270.05	1599.62	3018.65	3999.05	1753.48	2296.94	3481.1	2367.47	2769.97	3648.87	1871.01	3349.75	3432.88	2779.53	3305.64	2566.41	3134.3
ENSG00000141540	TTYH2	protein_coding	chr17	72209653	72258155	+	457.324	-2.65397	0.560998	-4.7308	2.23638e-06	6.37788e-05	1980.2	2698.23	830.853	242.614	114.228	430.536	166.447	928.247	278.049	134.555	193.639	186.64	134.327	317.697	211.8	144.165	291.031	258.947	133.379	71.4881	1075.87	502.777	193.731	221.301	302.051	173.03	356.36	232.898
ENSG00000143226	FCGR2A	protein_coding	chr1	161475220	161493803	+	2101.48	-3.52149	0.7445	-4.73	2.24517e-06	6.39694e-05	14261.4	15428.7	4407.35	480.562	270.734	798.701	514.471	2856.53	2139.97	186.521	749.818	392.522	2528.63	1008.3	765.961	1536.69	673.854	147.715	225.077	1744	124.866	454.194	3412.82	202.254	1311.48	460.146	1376.46	381.616
ENSG00000117569	PTBP2	protein_coding	chr1	97187221	97289294	+	2563.21	1.14822	0.242821	4.72868	2.25983e-06	6.43272e-05	1045.23	1246.96	1393.49	2177.93	2924.67	2399.57	2758.59	1813.59	3325.33	1835.51	3020.6	3400.89	1800.6	3173.85	2409.1	3363.85	2661.26	2170.35	2122.02	1908.18	2685.26	2199.79	4267.72	2447	3380.3	2968.13	2345.51	4524.67
ENSG00000197070	ARRDC1	protein_coding	chr9	140500106	140509812	+	1763	-0.888148	0.187841	-4.72819	2.26527e-06	6.44219e-05	2946.53	3837.48	2188.05	1135.62	1446.39	1895.4	1186.08	1347.4	1724.58	1539.49	1764.93	1525.83	1129.99	1862.44	1931.34	1649.89	1789.59	1695.17	1832.11	2223.2	2039.48	1306.09	1451.86	1376.78	1762.33	1586.74	1752.62	1436.67
ENSG00000156381	ANKRD9	protein_coding	chr14	102973179	102976136	-	101.395	-2.2104	0.467528	-4.72786	2.26898e-06	6.44674e-05	408.579	468.581	136.123	58.7872	87.525	190.579	119.888	29.7039	45.0282	28.7669	42.6518	47.1411	36.9143	72.9142	64.7972	108.925	56.9253	101.443	28.7135	31.4233	47.9285	46.3233	90.1075	98.8597	97.7222	72.2544	88.5689	131.882
ENSG00000125730	C3	protein_coding	chr19	6677715	6730573	-	94.8769	-3.60733	0.763058	-4.72747	2.27335e-06	6.45315e-05	190.238	1148.13	237.963	87.7143	15.5765	48.5111	67.5098	89.1117	47.2796	54.7499	56.3003	25.9757	14.3556	24.9991	17.4082	40.5798	6.4041	8.00866	14.8199	1.57117	16.3966	105.075	36.043	16.3255	54.4135	9.50715	44.8054	176.778
ENSG00000100448	CTSG	protein_coding	chr14	25042728	25045466	-	543.642	3.73538	0.790454	4.72561	2.29423e-06	6.50635e-05	69.1774	46.636	20.1663	771.699	516.249	1229.24	307.286	1835.04	640.526	180.025	1289.79	609.948	283.01	436.443	184.72	63.0055	592.024	101.443	50.0171	458.781	50.451	32.7653	1718.8	863.435	790.662	637.93	525.162	917.561
ENSG00000198795	ZNF521	protein_coding	chr18	22641890	22932154	-	4407.17	6.26692	1.32629	4.72514	2.29956e-06	6.51542e-05	52.964	86.6097	52.4325	19.5957	409.439	25017	450.453	325.093	3347.85	1068.09	85.3035	12454.9	1059.24	212.493	10206	7161.27	175.045	177.08	1477.36	15.7117	22.703	22.5967	28153	11824.2	2475.26	4504.49	9381.01	3163.76
ENSG00000112742	TTK	protein_coding	chr6	80713604	80752244	+	1506.16	3.2191	0.681329	4.72474	2.30411e-06	6.51621e-05	104.847	143.239	288.379	504.824	3102.69	1019.6	999.844	3953.92	296.06	540.075	656.837	996.697	1041.8	2153.05	2370.42	425.02	483.154	1731.65	875.298	1722.79	234.597	551.36	3183.05	4606.5	4898.33	1094.27	1998.53	2195.69
ENSG00000225519	RP11-236B18.2	lincRNA	chr10	92754377	92766147	+	51.8438	8.21095	1.73784	4.72479	2.30348e-06	6.51621e-05	0	0	0	132.505	162.44	0	117.56	1.65022	3.37712	46.3982	8.53035	93.3201	35.8889	103.121	18.3753	159.116	189.277	2.66955	8.33618	32.9945	0	4.51935	0	6.34879	17.7677	227.221	11.4619	68.7469
ENSG00000196369	SRGAP2B	pseudogene	chr1	143913615	144094424	+	292.005	-1.86467	0.394831	-4.72269	2.32746e-06	6.57614e-05	701.502	1251.4	534.408	267.809	267.767	290.2	111.74	518.993	141.839	104.86	201.316	167.399	174.318	273.949	232.109	131.35	106.735	201.996	190.806	301.664	152.614	101.685	422.379	304.742	292.056	299.475	254.245	176.778
ENSG00000235027	AC068580.6	antisense	chr11	1781578	1783716	+	169.69	-3.17485	0.672385	-4.72177	2.33799e-06	6.5998e-05	893.902	1454.6	122.006	41.9909	32.6364	112.615	39.5747	65.1836	118.199	34.3347	243.115	63.4962	6.15238	217.701	68.6657	144.165	86.0996	18.6869	39.8284	40.0648	74.4153	186.423	146.425	39.9067	194.334	41.8315	128.164	96.8069
ENSG00000106003	LFNG	protein_coding	chr7	2552163	2568811	+	1657.57	-3.5962	0.762058	-4.71906	2.36932e-06	6.68206e-05	9037.38	11962.1	6477.43	275.274	315.98	722.469	150.151	1584.21	1606.38	231.063	887.157	101.979	678.813	245.825	714.704	518.995	826.129	509.885	375.128	419.502	5354.12	823.651	807.588	233.091	511.931	84.6137	713.761	242.719
ENSG00000237476	XXbac-B135H6.15	lincRNA	chr22	21311380	21318967	+	15.3136	-3.71701	0.787759	-4.71846	2.37641e-06	6.69586e-05	75.6628	166.557	20.1663	5.59878	3.70869	5.19762	13.9675	19.8026	7.87994	7.42371	15.3546	1.92413	0	8.33305	3.86849	3.20367	9.96194	0	0	4.7135	8.82893	2.25967	13.5161	3.62788	6.66288	0	13.5458	7.01499
ENSG00000089685	BIRC5	protein_coding	chr17	76210267	76221717	+	475.367	3.43014	0.727115	4.71746	2.38802e-06	6.72236e-05	25.9415	38.8633	81.6736	1000.32	743.221	338.712	580.817	803.656	97.9363	128.059	78.4792	848.54	325.051	271.866	555.128	67.2771	80.407	1037.57	238.97	544.41	134.956	99.4256	603.72	2078.77	458.628	656.944	654.368	736.574
ENSG00000091164	TXNL1	protein_coding	chr18	54264439	54318831	-	3283.59	0.755849	0.160258	4.71645	2.39998e-06	6.74981e-05	1953.18	2111.94	2034.78	3718.53	3653.8	3186.14	3881.81	3222.05	2484.43	3525.33	2539.49	3564.44	3081.32	3319.68	3445.86	2931.36	2671.93	3719.58	3644.76	3449.5	5248.17	3331.89	3391.42	4446.87	3076.03	3793.35	3145.76	3367.2
ENSG00000124693	HIST1H3B	protein_coding	chr6	26031817	26032288	-	20571.8	3.81946	0.809903	4.71595	2.40584e-06	6.76004e-05	1036.58	686.215	3131.83	21707.4	46202.1	7760.05	29539	51339.9	1447.66	4895.94	2085.67	38859.7	18326.9	10779.8	36788.4	3637.23	2314.73	24944.3	10587.9	31474.4	4901.32	2896.9	13084.7	91972.2	29458.8	38099.9	24609.7	23441.3
ENSG00000146373	RNF217	protein_coding	chr6	125283691	125413779	+	168.166	-3.49884	0.742052	-4.71509	2.41609e-06	6.78262e-05	1030.09	1210.31	469.876	100.778	50.4381	66.7028	33.7549	164.197	159.85	31.5508	240.556	22.1274	8.20318	104.163	31.9151	54.4624	89.6574	11.5681	31.4922	29.0666	11.3515	27.1161	253.427	43.5345	138.81	15.2114	147.962	130.479
ENSG00000126947	ARMCX1	protein_coding	chrX	100805514	100809683	+	563.891	2.84309	0.603203	4.71332	2.43712e-06	6.83537e-05	73.501	117.7	68.5655	8.39818	665.338	1263.02	1030.11	594.078	1014.26	632.871	652.572	871.629	533.207	401.028	472.923	967.509	557.157	429.798	1144.83	402.219	105.947	145.749	712.975	818.087	429.756	698.776	488.692	488.243
ENSG00000262209	PCDHGB3	protein_coding	chr5	140749831	140892546	+	271.647	4.20848	0.89294	4.71306	2.44027e-06	6.83792e-05	6.48538	24.4284	18.1497	24.2614	80.1076	1589.61	30.263	130.367	122.702	515.948	88.7157	316.519	4.10159	146.87	148.937	822.275	580.639	201.996	568.712	172.043	310.274	698.239	60.8225	281.161	171.014	305.18	102.115	84.1799
ENSG00000255733	IFNG-AS1	antisense	chr12	68383225	68628466	+	50.6167	-3.28469	0.696994	-4.71265	2.44511e-06	6.84519e-05	221.584	198.758	343.836	12.1307	17.06	18.1917	13.9675	5.77576	39.3997	62.1736	17.9137	23.0895	10.254	15.6245	13.5397	7.47523	71.8682	80.0866	0	7.07025	40.3608	30.5056	6.75806	52.6042	31.0934	31.3736	12.5038	32.269
ENSG00000169313	P2RY12	protein_coding	chr3	151055168	151102600	-	219.541	-3.49248	0.741455	-4.7103	2.47349e-06	6.91196e-05	1357.61	1801.04	373.077	54.1216	23.7356	255.55	97.7728	18.1524	193.621	35.2626	130.514	191.451	19.4825	55.2064	90.9095	184.745	110.293	151.275	20.3773	28.281	2.52255	21.4669	163.32	106.115	204.328	97.9237	231.321	127.673
ENSG00000181847	TIGIT	protein_coding	chr3	113995760	114029135	+	177.758	-2.60507	0.553036	-4.71048	2.47133e-06	6.91196e-05	898.226	608.489	593.898	72.7842	77.8824	178.452	40.7387	217.829	129.456	143.834	136.486	41.3687	27.6857	203.118	117.989	167.659	227.701	55.1708	171.355	35.3513	92.0731	168.346	51.8118	28.1161	166.572	24.7186	190.684	109.434
ENSG00000171291	ZNF439	protein_coding	chr19	11959541	11994565	+	987.104	1.58401	0.336424	4.70836	2.49718e-06	6.97176e-05	340.483	218.745	504.158	692.383	875.991	666.162	1074.34	526.419	1245.03	1023.54	1414.33	1376.71	939.264	1326	837.528	1812.21	1480.06	571.284	1180.03	914.419	726.495	1843.89	642.016	579.554	1118.25	1399.45	1269.14	1041.02
ENSG00000229092	IGHV3-47	IG_V_pseudogene	chr14	106974509	106974954	-	29.7078	7.40689	1.57327	4.70797	2.50199e-06	6.97881e-05	0	0	0	114.775	1.48347	7.79643	25.6072	3.30043	21.3884	69.5973	48.623	65.4203	4.10159	134.37	42.5534	34.1725	14.2313	3.5594	1.85248	18.854	0	30.5056	0	21.7673	33.3144	78.9094	13.5458	42.09
ENSG00000023191	RNH1	protein_coding	chr11	494512	507300	-	3914.15	-1.1848	0.251831	-4.70475	2.54176e-06	7.07682e-05	7672.21	10524.2	5293.66	3307.95	2503.36	4376.4	2847.05	4911.87	2547.47	3134.66	2165.86	3938.69	4509.7	3307.18	4212.79	3386.28	2840.57	3571.86	2544.39	3488.78	4182.39	3760.1	4807.23	4820.54	3204.84	1994.6	3376.04	2365.46
ENSG00000174442	ZWILCH	protein_coding	chr15	66797297	66842115	+	1053.36	1.81819	0.386455	4.70479	2.54129e-06	7.07682e-05	349.13	267.602	353.919	1549	1355.15	821.224	1749.44	1726.13	609.006	829.6	434.195	1227.59	1526.82	866.637	1285.31	436.767	657.488	1517.2	1013.31	2042.52	567.574	654.175	1361.75	1961.78	1064.95	1398.5	1049.28	817.948
ENSG00000189077	TMEM120A	polymorphic_pseudogene	chr7	75616155	75623977	-	267.166	-1.47296	0.31317	-4.7034	2.55866e-06	7.11737e-05	707.988	743.955	416.435	168.897	132.029	333.514	272.367	206.277	159.85	167.033	155.252	161.627	309.67	253.116	315.282	339.589	124.524	210.895	240.823	150.832	2726.88	390.923	286.091	126.976	189.892	181.587	303.218	193.614
ENSG00000143384	MCL1	protein_coding	chr1	150547032	150552066	-	14670.8	-1.94597	0.414691	-4.69258	2.69786e-06	7.49775e-05	49067.3	49138.8	31670.2	7061	5432.48	12765.4	15007	11131.5	10894.6	12821.7	9324.53	9688.94	15083.6	8271.59	6197.32	12115.2	8306.83	9253.56	11241.8	5560.36	28845.4	19963.1	24666.9	4561.15	8817.21	5758.48	10256.3	7879.24
ENSG00000126457	PRMT1	protein_coding	chr19	50179043	50192286	+	7240.26	1.45317	0.309775	4.69105	2.71802e-06	7.54004e-05	2635.23	2566.09	3310.3	10183.3	7979.61	5664.54	12091.2	11787.5	6097.94	6743.51	3424.08	10864.6	11662.9	7775.78	9050.33	4793.76	5678.3	9723.4	4101.4	7280	7958.65	6346.29	6736.66	12466.3	6414.13	7882.38	4696.24	6812.96
ENSG00000131401	NAPSB	pseudogene	chr19	50837053	50848024	-	413.688	-3.73967	0.797191	-4.69106	2.71787e-06	7.54004e-05	2187.74	2858.12	2086.21	71.8511	161.699	203.573	58.1981	391.101	165.479	90.0125	345.479	19.2413	166.114	124.996	154.74	46.9872	61.9063	119.24	58.3532	46.3494	1315.51	3542.04	145.298	27.2091	168.793	9.50715	193.81	148.718
ENSG00000268764	CTC-450M9.1	antisense	chr19	38599140	38600173	-	9.40741	-2.0487	0.436753	-4.69074	2.7222e-06	7.54476e-05	29.1842	24.4284	33.2744	7.46505	5.19216	4.33135	4.65585	7.42598	10.1313	4.63982	8.53035	4.81032	6.15238	9.37468	5.80274	5.33945	10.6735	1.7797	1.85248	9.427	10.0902	5.64918	21.4005	2.72091	8.88384	7.60572	4.16795	8.41799
ENSG00000261159	RP11-723O4.9	lincRNA	chr3	128578559	128579369	-	53.4795	2.21653	0.472829	4.68779	2.76166e-06	7.64719e-05	19.4561	13.3246	5.04158	90.5137	42.279	74.4992	32.5909	33.8294	57.411	48.2541	53.7412	90.4339	26.6603	99.9966	58.9945	77.956	26.328	63.1794	66.6894	32.2089	18.9191	94.9063	52.9381	38.9997	35.5354	100.776	80.233	61.7319
ENSG00000161642	ZNF385A	protein_coding	chr12	54762917	54785082	-	2541.59	-3.01689	0.643825	-4.68588	2.78762e-06	7.71206e-05	13695	15988.4	5380.38	785.696	337.49	1998.48	194.382	2523.18	1277.68	164.25	2174.39	1193.92	5075.72	2208.26	853.002	1159.73	992.636	977.056	293.619	687.386	3670.31	1694.75	1973.35	1067.5	1621.3	715.889	1583.82	876.874
ENSG00000166226	CCT2	protein_coding	chr12	69979114	69995350	+	7526.74	1.44045	0.307498	4.68443	2.8074e-06	7.75336e-05	2775.74	2699.34	3448.44	11043.6	9498.68	5856.85	9240.7	11190.9	4336.22	11967	4539	8497.9	14484.8	7928.9	7076.44	3233.57	6502.3	7513.9	6362.35	9779.73	10063.7	6875.05	8152.47	10999.7	7021.56	8102	6143.56	5414.17
ENSG00000211784	TRAV10	TR_V_gene	chr14	22293636	22294239	+	10.8143	-3.9774	0.849071	-4.68441	2.80762e-06	7.75336e-05	76.7437	31.0907	89.7402	1242.93	1.48347	3.46508	2.32792	8.25108	1.12571	3.71185	1.70607	2.88619	0	20.8326	5.80274	2.13578	5.69253	0	0	3.14233	3.78383	2.25967	0	0	15.5467	4.75358	4.16795	8.41799
ENSG00000111817	DSE	protein_coding	chr6	116575336	116762424	+	976.956	-2.64714	0.565161	-4.68387	2.81503e-06	7.76678e-05	4889.98	5302.07	1545.75	340.593	341.199	910.45	286.335	814.382	942.215	252.406	474.288	311.708	640.873	355.196	432.304	567.05	296.012	366.619	447.375	560.121	1931.01	393.183	2650.29	507.903	575.229	430.674	567.883	221.674
ENSG00000234184	RP5-887A10.1	lincRNA	chr1	81001440	81112473	+	17.2414	-4.76875	1.01847	-4.68229	2.83688e-06	7.82001e-05	71.3392	95.4927	202.672	0	7.41737	2.59881	1.16396	18.9775	3.37712	0.927964	5.97125	1.92413	8.20318	0	0	2.13578	8.5388	1.7797	1.85248	0	15.1353	13.558	0	0	0	5.70429	4.16795	9.82099
ENSG00000130956	HABP4	protein_coding	chr9	99212483	99253618	+	63.5886	-1.98814	0.424738	-4.68085	2.85688e-06	7.86804e-05	229.15	180.992	163.347	38.2584	76.3989	86.627	40.7387	58.5827	84.4279	32.4787	50.3291	13.4689	17.4318	43.7485	32.8822	22.4257	32.7321	32.0346	46.3121	27.4954	97.1182	53.1023	95.7392	38.0927	49.9716	27.5707	41.6795	67.3439
ENSG00000196123	KIAA0895L	protein_coding	chr16	67209505	67217943	-	1226.65	1.92887	0.412118	4.68039	2.8633e-06	7.8786e-05	382.638	354.211	312.578	829.553	881.184	1488.25	811.282	615.531	1206.76	1050.45	1694.13	1587.4	760.845	1859.31	1487.43	2007.63	872.381	1185.28	1393.07	2131.29	322.887	1246.21	2359.69	593.158	1334.8	1639.03	2912.35	1026.99
ENSG00000228757	AB019438.66	pseudogene	chr14	106892325	106892465	-	49.4933	5.28868	1.13016	4.67958	2.8747e-06	7.90284e-05	0	2.22076	2.01663	13.997	115.711	71.9004	60.526	49.5065	63.0395	23.1991	34.1214	48.1032	60.4984	17.7077	120.89	51.2587	69.022	24.9158	76.8781	60.4899	0	4.51935	14.6425	257.579	4.44192	68.4515	68.7711	1.403
ENSG00000082397	EPB41L3	protein_coding	chr18	5392383	5630699	-	491.244	-4.03204	0.861678	-4.67929	2.87871e-06	7.90674e-05	1478.67	6177.05	1457.02	150.234	60.8224	263.346	68.6738	624.607	408.631	50.11	464.904	42.3308	6.15238	335.405	147.003	65.1413	150.141	58.7302	46.3121	32.9945	7.56765	124.282	439.274	65.3018	349.801	24.7186	419.921	235.704
ENSG00000125514	LINC00029	lincRNA	chr20	61665569	61668380	-	140.559	5.08281	1.0869	4.67643	2.91907e-06	8.00553e-05	8.64718	2.22076	3.02495	132.505	96.4258	34.6508	107.085	16.5022	602.252	119.707	473.435	178.944	0	183.327	124.759	531.809	338.706	0	187.101	100.555	2.52255	45.1935	50.6855	148.743	135.479	108.382	45.8474	157.136
ENSG00000224429	LINC00422	lincRNA	chr13	21877654	21922860	-	430.197	2.49677	0.533927	4.67623	2.92193e-06	8.00553e-05	92.9572	71.0644	86.7152	49.4559	600.065	888.793	318.926	199.676	353.471	112.284	227.76	887.984	1243.81	568.731	588.978	209.306	404.17	570.394	339.931	351.941	414.96	308.445	685.943	448.043	297.609	335.602	795.036	593.468
ENSG00000235576	AC092580.4	lincRNA	chr2	7865932	7870836	+	13.6742	-3.52842	0.754549	-4.67619	2.92255e-06	8.00553e-05	100.523	86.6097	35.2911	18.6626	2.96695	22.523	0	7.42598	1.12571	2.78389	3.41214	3.84825	4.10159	4.16652	8.7041	12.8147	5.69253	6.22896	3.70497	6.28467	11.3515	0	0	1.81394	8.88384	0.950715	14.5878	8.41799
ENSG00000264456	RP11-848P1.2	sense_intronic	chr17	29298670	29300330	+	77.3265	-2.13626	0.456955	-4.67499	2.93974e-06	8.0454e-05	243.202	345.328	159.314	52.2553	60.8224	42.4472	25.6072	41.2554	87.805	77.949	42.6518	32.7101	48.1937	24.9991	13.5397	89.7028	92.5037	96.9938	62.0582	61.2755	119.821	18.0774	113.761	46.2555	35.5354	53.2401	38.5535	39.284
ENSG00000157193	LRP8	protein_coding	chr1	53711217	53793742	-	1244.94	1.36277	0.291552	4.67417	2.95139e-06	8.06281e-05	557.743	496.34	500.125	1810.27	1559.87	973.688	1151.16	2226.97	1196.62	1189.65	896.54	1216.05	1847.77	984.341	1210.84	636.463	1941.87	1173.71	743.772	2103.01	951.002	1680.07	1692.89	1251.62	1203.76	1295.82	1443.15	923.173
ENSG00000254004	ZNF260	protein_coding	chr19	37001597	37019562	-	1189.54	1.09222	0.233671	4.6742	2.95099e-06	8.06281e-05	553.419	576.288	645.323	1160.81	2059.8	930.374	1574.84	1161.75	893.81	1419.78	1458.69	1017.86	1476.57	1130.17	1004.84	1663.77	1514.21	1278.72	1697.8	1384.2	1064.52	963.75	822.231	1703.29	887.273	1117.09	1054.49	1091.53
ENSG00000165609	NUDT5	protein_coding	chr10	12207324	12238143	-	2524.33	1.41762	0.303331	4.67351	2.96102e-06	8.07466e-05	1025.77	768.383	1244.26	3878.09	3011.45	1720.41	4269.41	3871.41	2186.12	2767.19	1595.18	2349.36	4007.25	2182.22	3157.66	3328.61	2682.61	2344.76	3887.44	2396.03	1256.23	2090.2	2022.91	3638.76	2253.16	3230.53	1708.86	1807.06
ENSG00000226945	RP11-564A8.4	pseudogene	chr1	207080964	207081574	+	43.3868	-3.01676	0.645479	-4.67367	2.95862e-06	8.07466e-05	231.312	157.674	209.73	14.9301	7.41737	27.7206	24.4432	14.852	52.9081	12.9915	70.8019	9.62063	12.3048	23.9575	19.3425	57.6661	92.5037	8.00866	12.0411	7.85584	41.6221	14.6879	2.25269	12.6976	15.5467	15.2114	16.6718	28.06
ENSG00000154027	AK5	protein_coding	chr1	77747736	78025651	+	121.853	-2.73811	0.586098	-4.67177	2.98614e-06	8.13591e-05	592.332	283.147	640.281	61.5866	35.6034	2370.98	36.0828	84.1611	101.313	75.1651	86.1566	66.3823	23.5841	49.9983	52.2246	86.4991	109.581	8.89851	37.0497	38.4936	390.995	96.0361	54.0645	75.2785	37.7563	31.3736	103.157	82.7769
ENSG00000244004	RP11-1396O13.2	pseudogene	chr4	9564791	9565570	+	36.6454	5.83269	1.24923	4.66904	3.02618e-06	8.23763e-05	0	2.22076	0	42.924	69.7233	33.7845	39.5747	39.6052	28.1426	66.8134	55.4473	25.0136	8.20318	16.6661	58.0274	88.6349	67.5988	23.1361	62.0582	43.2071	2.52255	1.12984	0	40.8136	57.7449	63.6979	41.6795	47.7019
ENSG00000144909	OSBPL11	protein_coding	chr3	125247702	125313934	-	1869.08	-1.13642	0.243416	-4.66861	3.0324e-06	8.2472e-05	3780.98	4500.37	2643.81	1967.97	2407.68	941.636	1794.83	1689	1349.72	1897.69	1471.49	1227.59	1484.78	1795.77	1918.77	1417.09	1347	1857.12	1919.17	2330.04	2347.23	1544.49	1323.45	1844.78	1544.68	1551.57	1631.75	803.918
ENSG00000110090	CPT1A	protein_coding	chr11	68522088	68611878	-	16234.5	1.32818	0.284513	4.66825	3.03773e-06	8.25435e-05	8490.45	8036.94	4206.7	11325.4	19519.6	18911.5	22987.1	17863.6	12422.2	13924.1	7332.69	23206.9	16733.5	16898.4	25799	21467.8	15875.8	15688.1	9968.21	11043.7	22053.4	16701.2	17108	17090.9	15877.6	21054.5	26271.6	16706.9
ENSG00000132128	LRRC41	protein_coding	chr1	46726868	46769280	-	4538.57	0.827125	0.177222	4.66718	3.05363e-06	8.28281e-05	2767.1	2728.21	2556.08	5028.64	5025.27	4253.39	4868.85	5227.89	4643.53	6117.14	4130.4	4579.42	6745.06	4008.2	4088.03	5171.79	5214.36	4484.85	5431.48	4187.95	4773.93	3580.45	4452.44	6971.88	4348.64	4221.18	4405.52	3068.36
ENSG00000216775	RP1-152L7.5	pseudogene	chr6	52529946	52533953	+	539.035	3.76875	0.807488	4.66726	3.05248e-06	8.28281e-05	25.9415	19.9869	85.7069	541.216	1854.34	539.686	554.046	637.809	90.0564	130.843	255.911	474.297	556.791	179.161	1148.94	46.9872	537.945	1124.77	535.368	1299.36	17.6579	39.5443	243.29	1846.59	425.314	683.564	851.303	346.541
ENSG00000237594	AP000251.3	antisense	chr21	32931558	32932800	+	145.841	3.44065	0.737248	4.66688	3.05804e-06	8.28739e-05	12.9708	3.33114	28.2329	172.629	290.019	150.731	101.265	264.86	46.1539	51.038	96.393	199.147	132.276	153.12	227.274	19.222	39.1362	331.025	62.9844	253.744	8.82893	58.7515	143.046	662.995	194.334	114.086	167.76	98.2099
ENSG00000126773	PCNXL4	protein_coding	chr14	60558629	60635851	+	6389.2	2.04257	0.437733	4.66623	3.0677e-06	8.29148e-05	1631.07	1723.31	1709.1	5163.01	6562.89	14720.5	5360.05	5735.33	6505.45	6928.18	5924.33	8517.14	14869.3	4918.58	6999.07	6803.53	6902.91	5239.44	6647.64	4266.51	1360.92	2562.47	8589.49	17254.2	4206.5	6723.46	7294.95	3778.27
ENSG00000224725	CEP57L1P1	pseudogene	chr10	72149182	72150382	+	36.1948	2.14754	0.460226	4.66627	3.0672e-06	8.29148e-05	11.8899	8.88305	6.0499	38.2584	40.7955	18.1917	30.263	34.6546	48.4053	87.2286	13.6486	19.2413	58.4476	41.6652	38.6849	54.4624	49.8097	42.7128	58.3532	39.2792	31.5319	25.9862	51.8118	42.6276	35.5354	18.0636	37.5115	29.463
ENSG00000248334	WHAMMP2	pseudogene	chr15	28982729	29002537	+	110.721	-3.69468	0.791743	-4.66651	3.06351e-06	8.29148e-05	662.59	568.515	655.406	115.708	20.0269	973.688	23.2792	113.865	39.3997	50.11	33.2684	27.8998	14.3556	6.24979	4.83561	45.9193	39.1362	262.506	5.55745	6.28467	113.515	4.51935	41.6747	2222.98	28.8725	16.1622	44.8054	37.881
ENSG00000005302	MSL3	protein_coding	chrX	11776278	11793870	+	2134.43	-0.977405	0.209528	-4.66479	3.08935e-06	8.34262e-05	4144.16	3387.77	3890.09	1875.59	1983.4	2266.16	1693.57	1695.6	1603	1403.08	2410.68	2028.03	1714.46	2062.43	1738.89	1884.83	2202.3	1683.6	2527.71	1902.68	3184.72	1634.87	1473.26	1238.92	1992.2	2522.25	2251.73	1367.92
ENSG00000226660	TRBV2	TR_V_gene	chr7	142000747	142001255	+	28.5999	-3.45868	0.741639	-4.66356	3.1078e-06	8.38502e-05	169.701	45.5256	240.988	7.46505	2.22521	1.73254	3.49189	23.9281	4.50282	1.85593	32.4153	15.393	8.20318	8.33305	22.2438	17.0862	34.1552	1.7797	9.26242	9.427	11.3515	19.2072	2.25269	52.6042	17.7677	21.8664	10.4199	5.61199
ENSG00000067445	TRO	protein_coding	chrX	54946895	54957864	+	1104.65	3.82954	0.821475	4.66179	3.13477e-06	8.45031e-05	75.6628	39.9737	143.181	88.6474	1370.73	1951.71	1513.15	361.397	1428.52	1543.2	893.128	2584.1	0	1323.91	1954.56	1237.68	1647.28	1172.82	2097.94	1306.43	26.4868	511.816	1350.49	1267.94	938.355	1609.56	1632.79	858.635
ENSG00000269891	ARHGAP19-SLIT1	protein_coding	chr10	98757795	99052413	-	105.671	4.90132	1.05193	4.65935	3.17214e-06	8.54349e-05	5.40449	4.44152	2.01663	156.766	419.823	38.1159	30.263	70.1342	5.62853	397.168	81.8914	190.488	2.05079	176.036	206.964	152.708	31.3089	6.22896	29.6397	93.4845	0	30.5056	21.4005	115.185	267.626	154.967	83.359	185.196
ENSG00000169891	REPS2	protein_coding	chrX	16964814	17171395	+	205.719	-3.11463	0.668547	-4.6588	3.18052e-06	8.55852e-05	1059.28	1270.28	604.99	69.0517	69.7233	69.3016	207.185	160.071	141.839	41.7584	140.751	49.0652	316.848	70.8309	50.2904	68.345	71.1567	40.0433	97.2554	10.9982	158.921	482.44	128.403	13.6045	124.374	26.62	111.493	105.225
ENSG00000136048	DRAM1	protein_coding	chr12	102271129	102405908	+	245.872	-2.42436	0.520526	-4.65753	3.2003e-06	8.59887e-05	842.019	1393.53	460.801	139.036	77.1407	292.799	112.904	206.277	359.1	146.618	239.703	63.4962	145.606	136.454	100.581	331.046	120.966	77.417	115.78	97.4124	414.96	74.5692	421.252	101.581	107.717	57.9936	103.157	144.509
ENSG00000138658	C4orf21	protein_coding	chr4	113460492	113558151	-	1509.64	1.72794	0.371005	4.65745	3.20147e-06	8.59887e-05	502.617	373.088	601.965	1909.19	2385.43	1145.21	1539.92	2128.78	799.251	996.633	692.665	2377.26	1911.34	1553.07	1916.84	639.666	1073.75	2052	1380.1	2169	707.576	1015.72	1707.54	2540.42	1500.26	1851.99	2768.56	2030.14
ENSG00000214145	LINC00887	lincRNA	chr3	194014254	194030592	-	551.898	6.22522	1.33666	4.65729	3.20397e-06	8.59887e-05	9.72807	9.99343	5.04158	106.377	17.06	6309.04	415.535	371.299	77.6736	61.2456	189.374	269.378	24.6095	17.7077	818.186	269.108	121.678	14.2376	31.4922	80.1295	0	98.2958	277.08	3635.13	25.541	941.208	1077.41	179.584
ENSG00000223546	LINC00630	lincRNA	chrX	102024089	102140334	+	264.795	1.132	0.243084	4.65684	3.21098e-06	8.61011e-05	127.546	133.246	124.023	183.827	407.955	220.033	370.14	198.851	283.678	215.288	276.383	378.091	209.181	322.906	352.033	233.868	252.606	284.752	356.603	220.749	324.148	162.696	216.258	300.207	300.94	324.194	259.455	374.601
ENSG00000123374	CDK2	protein_coding	chr12	56360553	56366568	+	2284.66	2.23634	0.480251	4.6566	3.21477e-06	8.61271e-05	584.765	413.062	590.874	3376.07	6038.48	1481.32	3212.54	3399.45	995.123	1975.63	719.109	3702.02	2651.68	1667.65	2878.16	841.497	2313.3	3640.38	1425.49	3545.34	764.333	838.339	4285.74	3331.3	2092.14	2623.97	2966.54	1616.25
ENSG00000177575	CD163	protein_coding	chr12	7623409	7656489	-	479.884	-4.81172	1.03385	-4.65417	3.25285e-06	8.70707e-05	3518.32	5876.13	967.984	85.848	12.6095	75.3655	25.6072	113.04	256.661	33.4067	1056.91	13.4689	316.848	65.6228	40.6192	14.9505	91.7921	16.9072	183.396	1.57117	5.0451	12.4282	186.973	36.2788	144.362	11.4086	146.92	126.27
ENSG00000211958	IGHV3-38	IG_V_gene	chr14	106866406	106866934	-	70.299	5.76352	1.23918	4.65107	3.30217e-06	8.83135e-05	2.16179	2.22076	0	150.234	68.2398	31.1857	62.854	72.6095	36.0226	51.038	29.0032	355.001	14.3556	184.369	200.194	195.424	8.5388	0	12.9674	50.2774	30.2706	7.90885	13.5161	54.4182	1.11048	270.003	44.8054	19.642
ENSG00000136982	DSCC1	protein_coding	chr8	120846216	120868250	-	336.275	3.01033	0.647526	4.64897	3.3359e-06	8.91375e-05	47.5595	31.0907	59.4907	623.331	707.617	119.545	389.927	617.181	59.6624	255.19	72.508	320.367	880.816	243.742	332.69	111.061	251.183	320.346	113.928	763.587	54.2349	157.047	376.199	1138.25	305.382	424.97	346.982	291.824
ENSG00000167987	VPS37C	protein_coding	chr11	60897728	60929089	-	432.152	-1.88826	0.406245	-4.64808	3.35037e-06	8.94457e-05	1283.02	1723.31	714.896	186.626	333.04	287.602	296.81	357.272	378.237	258.902	366.805	211.654	316.848	309.364	174.082	548.896	356.495	133.478	280.651	201.895	674.782	832.689	500.096	451.671	229.869	177.784	324.058	189.405
ENSG00000054611	TBC1D22A	protein_coding	chr22	47158518	47571336	+	1890.62	-0.878042	0.188944	-4.6471	3.36637e-06	8.97159e-05	3250.26	3511.02	2804.13	1437.02	1607.34	1416.35	1516.64	2012.44	1608.63	1545.99	1712.89	1827.92	1743.18	1653.07	2960.36	1554.85	1484.33	1823.3	1816.36	1512.25	2522.55	1327.56	1688.39	1784.01	2238.73	1680.86	1499.42	1397.39
ENSG00000141480	ARRB2	protein_coding	chr17	4613784	4624794	+	9480.89	-1.40874	0.303143	-4.64712	3.36609e-06	8.97159e-05	22958.3	29264.1	11920.3	6842.65	7060.6	6404.33	7861.4	11718.2	6310.7	3911.37	8618.21	7360.74	12264.8	8905.95	9922.68	5263.63	6449.64	14349.7	4530.25	6040.35	6220.61	9516.61	10173.1	6007.77	10742.8	7339.52	9499.8	8006.91
ENSG00000186350	RXRA	protein_coding	chr9	137208944	137332431	+	2915.94	-2.79878	0.602509	-4.64521	3.39733e-06	9.04621e-05	13473.4	19310.6	4369.04	807.158	923.463	4127.78	1261.74	2243.47	3149.72	901.053	1379.36	744.637	6143.16	988.508	1211.8	2496.73	1845.09	978.836	726.174	604.114	925.776	2500.33	2938.63	3745.79	957.234	391.695	1799.51	701.499
ENSG00000243238	IGKV2-30	IG_V_gene	chr2	89544264	89545079	-	33.8045	-3.63049	0.781659	-4.64459	3.40748e-06	9.06531e-05	78.9055	72.1747	414.418	16.7964	32.6364	12.9941	33.7549	19.8026	5.62853	16.7033	35.8275	1.92413	9.22858	0	19.3425	10.6789	5.69253	4.44925	7.40993	3.92792	10.0902	47.4531	13.5161	1.81394	5.5524	3.80286	43.7635	18.239
ENSG00000104267	CA2	protein_coding	chr8	86376081	86393722	+	321.902	-3.11114	0.669909	-4.64413	3.41519e-06	9.07407e-05	1061.44	2475.04	1050.67	357.389	134.254	172.388	83.8053	158.421	109.193	116.923	99.8051	53.8755	77.9302	221.867	71.5671	112.128	36.2899	64.9591	66.6894	62.0611	116.037	98.2958	679.185	575.019	143.252	60.8458	233.405	520.512
ENSG00000186153	WWOX	protein_coding	chr16	78133310	79246564	+	826.598	1.24198	0.267436	4.64403	3.41672e-06	9.07407e-05	394.527	375.309	347.869	676.52	942.748	935.572	871.808	1172.48	769.982	691.333	679.869	887.984	1271.49	639.561	830.758	762.474	898.709	974.387	755.813	712.524	787.036	480.18	1242.36	1876.52	704.044	949.764	641.864	871.262
ENSG00000146670	CDCA5	protein_coding	chr11	64833772	64851636	-	1365.43	3.07391	0.662051	4.64302	3.43355e-06	9.11084e-05	107.009	148.791	281.32	1833.6	2145.85	1221.44	1167.45	4432.48	242.027	679.269	220.936	2504.25	1293.03	983.3	1819.16	200.763	357.918	1841.1	546.483	1974.17	845.055	300.536	1753.72	4624.64	1505.81	1951.82	1715.11	1534.88
ENSG00000164638	SLC29A4	protein_coding	chr7	5314000	5346501	+	1393.31	4.95288	1.0668	4.64276	3.43791e-06	9.1145e-05	39.9932	51.0775	59.4907	512.289	194.335	1947.38	76.8215	568.5	72.0451	433.359	452.109	4467.82	43.0667	1067.67	7759.23	131.35	151.564	2016.4	204.699	1072.32	13.874	299.407	573.309	1274.29	3823.38	3706.84	5515.24	2484.71
ENSG00000143158	MPC2	protein_coding	chr1	167885967	167906278	-	894.775	1.15846	0.249626	4.64078	3.47099e-06	9.18649e-05	474.514	439.711	364.002	917.268	1392.98	654.9	1159.31	1004.98	747.468	871.358	485.377	1280.51	1386.34	773.932	1175.05	677.042	693.066	920.996	991.079	1029.11	1024.16	580.736	974.287	968.644	778.446	1118.04	931.536	1238.85
ENSG00000152611	CAPSL	protein_coding	chr5	35904397	35938881	-	154.242	6.34606	1.36756	4.64041	3.47711e-06	9.18649e-05	0	3.33114	3.02495	89.5805	35.6034	19.9242	348.025	4.95065	51.7824	140.123	58.0064	568.579	11.2794	81.2472	7.73698	166.591	138.044	0	192.658	635.537	58.0187	99.4256	0	887.923	9.99432	607.507	7.29391	92.5979
ENSG00000186306	OR10T2	protein_coding	chr1	158368312	158369256	-	29.1908	7.38222	1.59084	4.64045	3.47652e-06	9.18649e-05	0	0	0	211.821	634.185	0	36.0828	47.8563	42.7768	22.2711	59.7125	20.2033	2.05079	57.2897	1.93425	12.8147	55.5022	3.5594	4.63121	50.2774	0	32.7653	2.25269	14.5115	16.6572	5.70429	25.0077	70.1499
ENSG00000249572	CTD-2203K17.1	antisense	chr5	33424131	33440725	-	103.845	2.05365	0.442526	4.64074	3.47167e-06	9.18649e-05	14.0517	21.0972	46.3826	121.307	165.407	55.4413	100.101	84.1611	49.531	200.44	60.5655	147.196	128.175	141.662	25.1452	140.962	143.736	74.7475	187.101	173.614	85.7667	82.4781	83.3494	150.557	72.1812	135.952	128.164	88.3889
ENSG00000086848	ALG9	protein_coding	chr11	111652919	111742305	-	542.039	1.03993	0.224216	4.63805	3.51712e-06	9.28416e-05	233.474	212.083	391.227	659.723	786.241	523.227	395.747	674.939	275.798	626.376	619.304	488.728	609.086	436.443	564.8	555.303	713.702	583.742	540.925	596.258	560.006	593.164	618.363	809.924	443.081	591.345	560.589	513.497
ENSG00000033627	ATP6V0A1	protein_coding	chr17	40610862	40674629	+	598.93	-2.80327	0.604436	-4.63783	3.52094e-06	9.28621e-05	2967.06	2918.08	1758.5	224.885	201.752	304.061	166.447	315.191	234.147	251.478	723.374	424.27	745.464	534.357	491.298	152.708	172.911	58.7302	59.2795	550.694	80.7216	197.721	1268.26	192.278	332.033	346.06	454.306	643.976
ENSG00000117984	CTSD	protein_coding	chr11	1773982	1785222	-	4928.36	-1.45829	0.314517	-4.6366	3.54187e-06	9.33335e-05	13653.9	16321.5	4243	3073.73	3103.43	3981.38	4217.04	4837.61	4524.21	1598.88	4951.87	5340.41	3303.83	5675.85	6493.26	4254.47	3919.31	3554.95	3214.99	2686.7	4535.55	4214.29	5868.25	3816.53	4275.35	2493.73	4884.84	4955.39
ENSG00000244437	IGKV3-15	IG_V_gene	chr2	89384673	89385283	-	168.689	-3.78955	0.817715	-4.63432	3.58112e-06	9.42862e-05	366.424	283.147	2297.95	37.3252	203.236	45.9123	50.0504	217.004	22.5141	149.402	74.2141	15.393	61.5238	48.9567	33.8493	28.833	50.5212	36.4839	28.7135	27.4954	59.28	296.017	55.1908	2.72091	22.2096	7.60572	180.264	21.045
ENSG00000158428	C2orf62	protein_coding	chr2	219221579	219232822	+	20.2828	-3.19485	0.689502	-4.63356	3.59437e-06	9.45537e-05	116.737	155.453	24.1996	0.933131	6.67563	19.9242	18.6234	4.12554	25.8912	11.1356	6.82428	3.84825	4.10159	4.16652	5.80274	7.47523	17.0776	5.33911	1.85248	6.28467	0	18.0774	19.1478	8.16273	21.0991	9.50715	14.5878	30.866
ENSG00000042980	ADAM28	protein_coding	chr8	24151553	24216531	+	356.689	-3.45984	0.746893	-4.63231	3.61611e-06	9.50435e-05	1981.28	1596.73	2105.36	52.2553	186.176	145.533	50.0504	240.107	407.505	145.69	561.297	89.4719	96.3874	98.9549	19.3425	281.923	580.639	39.1534	34.2709	61.2755	298.922	284.719	183.594	14.5115	53.303	35.1765	186.516	157.136
ENSG00000073803	MAP3K13	protein_coding	chr3	185000729	185206885	+	285.252	-1.79975	0.38866	-4.63067	3.64486e-06	9.56345e-05	779.327	769.494	804.637	311.666	141.672	280.671	207.185	176.573	275.798	426.863	406.045	158.74	173.292	136.454	161.51	270.176	250.472	275.854	226.929	76.2016	121.082	388.664	219.637	93.4179	197.665	95.0715	313.638	248.331
ENSG00000176371	ZSCAN2	protein_coding	chr15	85144217	85171027	+	978.527	1.40117	0.302573	4.63085	3.64174e-06	9.56345e-05	354.534	395.296	440.634	697.049	631.218	979.751	896.251	929.897	777.862	701.541	844.505	1189.11	801.861	1020.8	1948.75	1176.81	850.322	1761.9	703.018	726.665	1347.04	1468.79	1033.98	675.692	990.548	934.553	1449.4	1670.97
ENSG00000136104	RNASEH2B	protein_coding	chr13	51483814	51544592	+	6362.43	1.7057	0.368406	4.62994	3.65769e-06	9.58886e-05	1917.51	1725.53	2678.09	6284.64	9812.44	3721.5	13244.7	6166.03	3344.47	4511.76	4797.47	10166.1	10410.9	7297.67	10134.5	5518.86	4325.61	6832.28	6362.35	8661.85	5622.77	3694.56	2031.92	7029.92	7050.44	8073.47	6835.44	9895.35
ENSG00000196460	RFX8	protein_coding	chr2	102013823	102091165	-	540.86	5.21035	1.12555	4.62915	3.67168e-06	9.61727e-05	30.2651	5.5519	13.1081	264.076	560.753	529.291	584.309	60.2329	2253.66	1098.71	37.5335	329.988	779.302	16.6661	43.5205	1103.13	3123.07	181.53	796.568	281.239	0	307.315	2018.41	411.764	36.6458	37.0779	59.3933	180.987
ENSG00000138336	TET1	protein_coding	chr10	70320413	70454239	+	3371.37	2.20014	0.475404	4.62794	3.69325e-06	9.66547e-05	611.788	511.885	1278.55	4806.56	2321.64	3211.26	5540.46	2483.58	4229.27	3523.48	3302.1	5274.03	3706.81	3538.42	4919.75	4197.88	3246.88	4952.02	4846.1	4131.38	74.4153	3192.92	3312.58	3612.46	2568.54	3886.52	3653.21	3464
ENSG00000124422	USP22	protein_coding	chr17	20902910	20947073	-	17009.5	1.06184	0.229525	4.62623	3.72385e-06	9.7289e-05	9140.07	8442.22	8306.51	16003.2	16119.4	19504.1	14497.2	19335.6	20491.2	17945.9	15836.6	17539.4	19991.1	17230.7	19332.8	14582	14461.2	30041.4	15920.2	13770.5	30184.8	13065.4	27551.5	16046.1	14008.7	13383.2	19255.9	14279.7
ENSG00000153253	SCN3A	protein_coding	chr2	165944032	166060577	-	5765.4	4.10079	0.886422	4.62623	3.72386e-06	9.7289e-05	114.575	199.869	806.653	17590.4	4704.84	16351.7	104.757	2898.61	6929.84	3463.16	12652.2	6969.18	1910.32	6368.53	7127.69	3557.14	705.874	2696.25	7359.92	271.026	18648	194.332	631.879	3324.95	7898.84	13938.4	5756.98	8255.24
[truncated: 56,605 more rows]
