# Supplementary material for: Novel lncRNAs LINC01221, RP11-472G21.2 and CRNDE are markers of differential expression in pediatric patients with T cell acute lymphoblastic leukemia
Source: Cancer Cell Int. 2024 Feb 9;24:65. doi: 10.1186/s12935-024-03255-y (PMC10858595; doi:10.1186/s12935-024-03255-y)
Supplement: Supplementary file 5 — Supplementary Material 5 [file 12935_2024_3255_MOESM5_ESM.xlsx]

## Sheet: Sheet1
MAZ
FLI1
BRD4
FOXA2
HDAC2
BRD2
NOTCH1
JUN
GATA1
EP300
E2F6
CDK9
KLF4
ETS1
GABPA
CREB1
CREBBP
ERG
FOXA1
HDAC1
ZNF263
BCOR
GRHL2
CEBPB
ATF3
MYB
MYH11
CTCF
GATA3
JUND
TCF3
E2F1
CEBPA
SPI1
STAG1
KLF9
KLF5
IRF1
LMNB1
FOSL1
NR2F2
WDR5
NFIC
TCF12
TFAP2C
LMO2
ASCL1
ZBTB7A
BHLHE40
EBF1
PHF8
KDM4C
RNF2
BCL6
MAX
KDM5B
RBBP5
RAD21
CBX3
USF1
MED12
FOS
FOXP1
TBP
CDK7
ZNF384
GTF2B
POU2F1
PBX1
CBX8
SMC3
RXRG
NANOG
POLR2A
PAX5
PBX3
CBFB
TFAP4
UBTF
EWSR1
ATF2
CTBP2
SMC1A
PGR
FOSL2
AHR
MED1
SUMO2
YY1
HNF4A
GATA4
E2F4
FBL
MOV10
WDR33
hnRNPA2B1
DBHS
FUS
PSF
RBM10
RBM6
UPF1
HNRPG
HNRNPA1
EIF2C1
HNRNPU
AGO3
ILF3
U2AF2
SPPL3
hnRNPL
FTO
hnRNPM
AGO4
RBFOX2
CSTF2T
AGO2
KHDR1
IGF2BP3
SSB
TIA1
SAFB2
TARBP2
SMARCA4
CSTF2
MBNL2
NCBP2
CPSF6
ZC11A
CPSF7
PTBP1
SFRS1
FUBP2
TARDBP
TAF15
PPIL4
UCHL5
RBM5
hnRNPC
HLTF
U2AF1
HDAC9
BUD13
RNC
AGGF1
LSM11
QKI
PRPF8
LIN28B
RBM15
SLTM
IF2B2
HNRPK
ZNF622
EXOS5
NOLC1
CELF4
ELAV3
ELAVL2
RRP44
ELAVL1
AKAP8L
IF2B1
HNRNPUL1
SFRS7
GRWD1
T2FA
EIF4G2
DDX3X
XRCC6
PPIG
FAM120A
IGF2BP2
TRA2A
YBOX3
TIAL1
YTHDF1
ZC3H7B
PAPD1
TDP-43
CPSF5
NKRF
MATR3
EIF3D
XRN2
LARP4
PCBP2
RBPMS
RPB7
FAKD2
WRNIP1
MXI1
REST
TRIM28
SETDB1
GATA6
TAF1
POU5F1
CBX5
HDAC6
USF2
EZH2
SP1
RUNX1T1
SMAD2
PSIP1
POU2F2
CDX2
SAP30
BACH1
AR
SPDEF
HIRA
ZNF143
RUNX3
RELA
KDM5A
CHD1
SMAD3
TEAD4
ARID3A
TP53
ETV1
DEK
SIN3A
ELK1
MAFK
TAL1
TCF4
ESR1
SRF
SOX2
NFYB
CHD7
KDM1B
MYC
IKZF1
NR3C1
MYOD1
SIRT6
ARNT
GTF2F1
IRF3
KDM4A
FOXM1
OTX2
STAT3
CELF2
EOMES
MAFF
CHD2
CENPA
TCF7L2
HIF1A
AGO1
MTA3
TBL1XR1
ELF1
NFKB1
CUX1
BCL11A
RCOR1
E2F7
CHD8
BRCA1
PPARG
TP63
BCL3
IRF4
NRF1
RUNX1
GATA2
CCNT2
EED
SMAD1
STAT1
FOXH1
SUZ12
BCLAF1
EBNA-LP
RFX5
ESR2
KAT2B
RXRA
NONO
NFE2
STAT5A
RING1
